# Supplementary material for: Biologically informed deep learning for explainable epigenetic clocks
Source: Sci Rep. 2024 Jan 15;14:1306. doi: 10.1038/s41598-023-50495-5 (PMC10789766; doi:10.1038/s41598-023-50495-5)
Supplement: Supplementary file 2 — Supplementary Information 2. [file 41598_2023_50495_MOESM2_ESM.csv]

Label	Prediction
62.6821917808219	54.24173679891516
58.6493150684932	58.58311524569367
63.189041095890396	37.92081454529
55.9589041095891	64.48409544506626
88.4657534246575	77.90480831193805
56.213698630137	63.34721740412224
57.7369863013699	51.443915130555766
63.1561643835617	70.05236680368449
45.8520547945206	42.2805342992731
62.3643835616439	67.51743984710814
73.2849315068493	67.53617243705625
62.0712328767123	56.2134879630794
80.2657534246575	80.00472582313085
46.68219178082191	50.91234639593475
78.0520547945206	75.94486729901402
75.8246575342466	68.89604367693407
57.8739726027397	62.24288380589659
64.2739726027397	63.62533942511221
56.2164383561644	54.403517825747414
67.3123287671233	74.86882765014019
52.5945205479452	53.79175976433044
38.4246575342466	39.11432584187878
58.9698630136986	55.75204893472691
57.2082191780822	52.808852943880346
63.9808219178082	61.49178651865732
73.5287671232877	77.61267835054385
41.0219178082192	45.690359679553694
54.1013698630137	58.4659015933081
52.9041095890411	54.10727666433668
80.4931506849315	74.11757834673841
55.2493150684932	60.32800994099724
57.3972602739726	61.8613423949321
61.9945205479452	63.43005685308608
57.9397260273973	65.36097104970209
70.7068493150685	71.27194181588752
68.5287671232877	66.39304050184688
79.972602739726	75.91737862751347
69.6356164383562	69.41304047825159
51.6246575342466	54.05678931378794
65.3452054794521	68.40216924472819
72.5479452054795	60.44443883680328
67.9369863013699	70.91795098927567
23.427397260274	28.499528569901848
50.2684931506849	48.946830683873856
62.72876712328771	73.00101607085219
53.3671232876712	58.735501337500466
84.0054794520548	76.74586794663804
32.1506849315069	38.69433154486502
28.9424657534247	37.80081438845161
50.0465753424658	54.95014674388762
87.1917808219178	70.81647064771666
66.4356164383562	64.16183642453417
54.3178082191781	55.60662931232668
74.1945205479452	79.25331573854106
47.4027397260274	51.0300840353003
90.0602739726027	83.61158798313235
57.2876712328767	57.42144948398945
74.372602739726	65.27729255249419
52.1972602739726	51.608827423238154
72.8876712328767	81.11070566459483
72.772602739726	63.67007539359552
79.4164383561644	81.10889240490097
53.4602739726028	58.696511635108436
72.4328767123288	72.13034001546282
46.8465753424658	55.290128077773126
60.8821917808219	54.34945031844651
81.7178082191781	73.63050711554813
55.0767123287671	54.784080794612905
42.5643835616438	49.06325714721288
46.2657534246575	48.39096276129972
59.6328767123288	64.37052416839705
45.734246575342496	53.94517605286941
60.5890410958904	57.37759508217736
68.854794520548	59.21802668054863
79.39178082191782	81.47824257668776
79.7397260273973	65.19685271810418
65.7917808219178	67.47838530786481
62.7753424657534	59.088756246635434
83.7561643835617	74.59797535373892
88.8931506849315	81.76135738623057
74.0246575342466	68.40446255609645
64.1917808219178	51.12682873932427
49.227397260274	48.78832184668862
60.9205479452055	63.462463873263225
75.4958904109589	70.16620592282482
85.1945205479452	83.10397056501523
68.31232876712329	71.19849569632167
43.4958904109589	40.27881935169199
72.8849315068493	79.90352974916522
90.0575342465753	79.91176127394525
64.0164383561644	67.59379512648508
54.7917808219178	56.82298928198771
61.9808219178082	66.85752419885017
43.5698630136986	49.320509169972894
81.5095890410959	79.1357729944398
46.0082191780822	50.50229230997492
72.2821917808219	75.50101268173971
46.0931506849315	42.934038931073054
79.1150684931507	70.04242861859147
48.3616438356165	55.50443174704521
70.041095890411	66.68633291902894
55.413698630137	52.773398244649236
80.2219178082192	73.8584781492644
81.1890410958904	84.3004232891005
70.69315068493148	62.88770242868599
71.1671232876712	69.46675743043696
63.4739726027397	63.76555938295601
57.9424657534247	50.64755592375017
81.8986301369863	74.82841201793393
43.0082191780822	43.80363466699024
67.5068493150685	71.39760545281976
49.6219178082192	61.498734864979845
42.9452054794521	46.18428739971783
87.1369863013699	70.01316945675975
88.7780821917808	67.4011878996018
76.5205479452055	69.33265763084434
57.7753424657534	59.833568607053124
63.0164383561644	56.314825164052074
60.241095890411	62.21665652636014
59.0438356164384	65.42748680377626
48.786301369863	56.45353906330908
36.0054794520548	41.96631162331815
82.9808219178082	84.9690736399139
63.909589041095906	58.63826922312525
71.8246575342466	69.31856593635773
63.5150684931507	59.56728121427817
72.572602739726	73.90825629550606
66.241095890411	56.97581184661786
66.4575342465754	61.62544955541411
67.7260273972603	70.8477089603645
52.5808219178082	54.641910388762575
52.2575342465753	63.6132418451533
66.4520547945206	79.99207409848427
58.4027397260274	58.38993470436413
77.4986301369863	70.95611255532083
57.9890410958904	56.49090555920708
53.6575342465754	47.88039668605311
61.4356164383562	62.410050583100066
59.3287671232877	50.24478239144147
39.7095890410959	44.22252878249594
50.854794520548	50.758504625252584
67.9534246575343	71.96740024845084
72.5232876712329	72.83886467191203
69.8246575342466	67.1125777725299
75.6493150684932	69.3271637292408
73.4904109589041	69.30957075066527
81.8438356164384	74.91347025416025
51.7123287671233	59.9388447260324
73.9397260273973	61.17278476561838
55.0739726027397	56.810297781843225
53.4739726027397	48.98295840037433
65.7123287671233	63.41379184942481
71.4630136986301	61.59717185653635
56.0821917808219	64.4465605589312
56.5342465753425	65.18706226572405
55.1287671232877	62.6675616514548
47.35342465753429	52.92440165666911
47.3671232876712	44.838053353592784
58.3095890410959	63.2299946720675
68.4602739726027	68.48304506656957
68.02465753424659	54.95499118222528
56.8657534246575	54.87917609744702
67.7260273972603	69.74157433932007
57.5424657534247	56.49522332343252
67.5424657534247	66.27751759766886
70.3479452054795	68.51384531750773
67.6356164383562	66.2253141035597
51.4027397260274	42.42158493113766
66.1315068493151	55.84979601290965
75.3671232876712	72.54214762567256
83.3835616438356	85.43222375993795
52.1150684931507	51.8966124454188
54.0986301369863	61.71706122482029
76.0438356164384	68.34936717567464
68.7178082191781	70.18850198555533
75.3808219178082	79.64880104344847
43.9178082191781	49.32862459219166
79.1178082191781	71.78546084044001
40.6958904109589	38.82230377684705
75.86849315068491	71.8570290272914
71.454794520548	78.29745978744936
51.4739726027397	62.43453807704054
67.5232876712329	62.46140228070455
69.3150684931507	74.31135196520461
72.3698630136986	72.92299599370546
63.2904109589041	66.14665936649408
42.841095890411	46.415432469736324
80.0191780821918	75.285765497357
60.5452054794521	56.53189365939632
58.3698630136986	61.05720083091066
30.2027397260274	37.9484550713469
60.772602739726	60.97974010067354
76.4191780821918	69.06122946854876
46.597260273972594	47.30519601783992
68.0904109589041	64.5649199368084
66.0356164383562	49.0194446915505
34.6547945205479	34.59351585907726
55.8684931506849	66.61517188563604
49.4630136986301	51.248751181362024
50.9479452054795	51.5627823634643
50.9589041095891	56.135045288315666
51.8684931506849	58.08073045849892
76.43561643835622	67.43122809660454
55.8958904109589	64.42549937736847
63.1315068493151	57.1033503952507
72.82739726027401	66.36500281051701
68.48219178082192	66.24781479634069
42.7424657534247	41.44302078519888
38.9753424657534	52.66633472355069
23.4876712328767	48.508009791009705
74.5890410958904	67.30754607566448
30.0164383561644	37.73580118454532
63.5452054794521	61.54586818069634
59.0575342465754	59.61747788382109
68.7424657534247	73.05848504706287
64.5123287671233	60.28174527948944
78.3808219178082	77.78030987751622
42.0767123287671	48.39360075848419
66.7232876712329	71.50611477419359
61.9369863013699	58.05843033087271
63.6054794520548	68.30369307178515
79.6383561643836	63.232176225383704
55.9178082191781	58.68172535222813
41.42739726027399	39.639230161180095
67.7068493150685	64.96932680869334
49.67671232876711	73.76105956721668
49.1041095890411	52.09029150813049
67.8849315068493	67.20160758788964
55.8054794520548	58.732666995730774
57.5890410958904	61.231306402453306
74.3945205479452	69.34885673068894
71.1369863013699	66.76510522382677
56.4301369863014	57.71826389919354
64.41917808219182	67.86181222142307
56.5068493150685	57.04999822497136
74.827397260274	73.25886554961471
74.9205479452055	70.37358501916741
75.1150684931507	71.43404802794944
76.3205479452055	73.64928852608476
85.0739726027397	78.15571970758128
84.8109589041096	73.76014659969596
68.6821917808219	58.56121389360678
47.0465753424658	54.92552803033891
60.1342465753425	63.857858163314646
70.9452054794521	64.31623335600617
76.972602739726	80.1513542170821
68.5150684931507	68.34757823172123
90.0575342465753	83.8256164157909
61.0547945205479	62.92074934086971
48.5616438356164	50.88186286308332
65.9095890410959	67.06440801166708
53.0520547945206	65.87964560176532
35.9945205479452	42.407187549048
62.1643835616438	61.664821253084995
63.1068493150685	65.94882469018125
61.1972602739726	60.36381301831322
43.4465753424658	46.4689318452958
59.7068493150685	64.25020212430991
78.7041095890411	71.14600477889365
53.5616438356164	53.150605799871926
81.4739726027397	76.91007167522349
34.0	32.874006660936
23.0	19.439026855125412
23.0	19.098848841667806
24.0	19.633329297192528
25.0	26.786046790001937
48.0	46.29323257362752
28.0	23.88557797752481
23.0	23.800868717461498
22.0	22.35353486015129
30.0	26.266503863898812
21.0	18.200236255995616
17.999999999999996	24.77411701860495
38.0	40.9874777377086
33.0	30.449560442402614
69.0	73.43070235874205
39.0	35.58003428298167
18.999999999999996	24.256146121127735
22.0	13.796606651637017
18.999999999999996	21.4903734893206
37.0	34.33420530087896
29.0	26.350316038651336
33.0	33.497855548837265
26.0	32.24089356964684
27.0	28.00655570130846
29.0	30.96827057464389
30.0	27.127865978974402
26.0	21.29458340370048
25.0	21.590063252179704
22.0	21.416858888555968
24.0	26.075171649366116
38.0	44.21050106620488
41.0	33.009242288057955
33.0	42.8647987911404
25.0	25.981916552472498
22.0	21.279582507972464
24.0	25.954176054531285
22.0	21.076152636554458
26.0	27.03674407349544
20.0	15.32380441114504
51.0	47.15982546792367
43.0	40.65579305087374
25.0	25.448393212910815
44.0	41.41919617242675
51.0	47.21375222999488
35.0	30.040559332076043
34.0	36.49872858863392
23.0	25.007338464192287
35.0	36.4069159528261
30.0	37.540793143516694
45.0	46.219583856748756
24.0	22.440957529198776
23.0	17.806632449455474
48.0	45.000403445585704
27.0	26.0173307923421
31.0	27.794232954922208
41.0	35.67733256440932
25.0	19.334711713268284
25.0	43.51575984324638
26.0	26.598529438546475
18.999999999999996	23.558470371580796
37.0	38.84111034053679
52.0	51.27084949355814
28.0	32.20354876840672
18.999999999999996	23.324978014162603
56.0	47.88868367589584
18.999999999999996	19.27127913517166
30.0	34.0685260053925
26.0	27.338818108954968
39.0	39.45153326260369
37.0	39.19593477151141
23.0	29.405090795599342
27.0	21.206074758590837
26.0	25.897067877178415
38.0	37.36854390538571
26.0	28.94622822347392
30.0	29.767989378409005
16.0	18.6005511043381
44.0	51.6730646572745
35.0	28.525128228513374
29.0	27.45544385166258
50.0	43.085954198208015
21.0	18.261551285959907
31.0	34.2818848298528
55.0	56.526283604205034
37.0	35.31728035985782
25.0	26.886585044702784
23.0	22.749380936086244
26.0	26.751092011858248
33.0	43.45058091623107
37.0	39.135806435116685
61.0	63.00560626667706
55.0	55.51891205228431
24.0	23.94890815286407
38.0	36.95418316450521
41.0	42.23856914544433
40.0	38.35445889606805
50.0	50.32753641572084
36.0	39.98425084774492
20.0	16.35935672012821
51.0	47.63728930112951
18.999999999999996	18.226556181747668
50.0	57.977269754349884
32.0	32.71346861703324
20.0	22.913254185103167
45.0	39.556431932160464
25.0	19.607246029079164
26.0	25.435671896756414
21.0	19.478426539021452
29.0	26.219625765575817
63.0	57.0524338507145
28.0	27.240395736623164
21.0	26.76702968972058
29.0	36.390195986765775
35.0	34.2558800425171
30.0	33.98163042842763
29.0	26.20575261563844
28.0	26.97205835002979
24.0	38.271092350823906
36.0	33.66974666451367
30.0	33.31589261326892
52.0	47.155547871940584
36.0	45.67280967109836
47.0	43.98662019926987
21.0	22.43086692324777
43.0	40.902375836970954
21.0	22.436389936665023
26.0	30.89729437069881
43.0	44.26903056008378
25.0	32.37930885683047
50.0	41.33206363555557
26.0	26.985377066814024
33.0	35.893109629197795
45.0	50.17770076715181
65.0	69.26966741786242
38.0	45.385471194790654
51.0	43.339162729570745
42.0	50.73167034715677
18.999999999999996	19.559476729939146
23.0	25.228404601199628
18.999999999999996	18.16824615019574
28.0	32.07803121807825
65.0	69.19962315112843
58.0	55.77191201806388
58.0	58.94961492361532
33.0	34.36564858234917
25.0	31.41489264306071
59.0	61.57731868591159
52.0	48.403572828723895
28.0	30.635617160724962
36.0	29.788614752531174
47.0	44.24340136146841
27.0	28.272802589637276
43.0	45.42070011152407
64.0	67.73468951135081
59.0	55.95247307794713
73.0	70.72159795252536
72.0	63.542074433776484
68.0	73.17883657744053
68.0	63.167051329649816
69.0	73.78496182689983
54.0	53.62674240698025
61.0	63.33621741404988
64.0	59.56812682762779
70.0	74.40799693631169
61.0	69.68942336420659
81.0	81.51424415134704
56.0	57.75519100086642
39.0	43.787375186203874
76.0	74.40134424865403
57.0	57.774507067371545
52.0	52.59359997132408
54.0	50.46292824417053
70.0	61.24267566439669
56.0	49.50651232526015
73.0	67.05102133122
69.0	68.86068325117455
55.0	57.19345009692704
63.0	61.189285713094385
63.0	54.59561283740314
24.0	26.82850437439297
65.0	63.40284950510734
21.0	23.49735285765721
24.0	24.850985853395443
45.0	42.85468953920619
29.0	27.837490927828547
30.0	31.644685548649836
26.0	29.814845909246685
48.0	53.63737478267708
33.0	30.06577286507586
25.0	27.12702067211962
20.0	16.017028023789212
28.0	32.03272515710901
52.0	50.575414255799444
39.0	36.08479451246041
54.0	53.023203384435725
36.0	42.61101168244426
52.0	46.000450348214606
50.0	51.65430405673716
24.0	24.720860786771603
24.0	23.974564530275842
20.0	17.370694143824913
26.0	28.529458000620174
12.999999999999996	16.81418696132996
29.0	34.480008407641016
15.0	17.743709026119348
42.0	45.2603527775035
43.0	43.85963023243592
16.0	20.1509217223961
43.0	45.26041145370522
43.0	48.625228660700195
23.0	32.9974169937496
46.0	51.64966056507474
21.0	23.924955177992512
46.0	48.40012925690979
48.0	43.555262701651486
47.0	42.78930046749302
12.999999999999996	13.009254648737238
21.0	20.242448478836074
47.0	39.371935723898666
31.0	37.95625431660898
31.0	29.894130432058674
31.0	26.015755133465415
16.0	21.311804965979835
48.0	50.55538305068791
48.0	38.837874049765354
16.0	13.82410456071667
16.0	20.523685146630857
50.0	47.00119611298917
35.0	31.682338049983954
52.0	58.3378995455374
78.0	65.38325842941366
50.0	52.00498411538979
50.0	50.43264528886799
16.0	16.28804869482086
16.0	13.32677442476639
43.0	37.9854673429155
78.0	59.17514569059393
79.0	70.17606946191819
0.0	0.3984978398591832
1.5	0.7017767091311855
0.0	0.4582560660727273
0.0	0.23719338126335576
0.0	0.13962647550597107
0.0	0.011496120476732541
1.5	1.0429214777626084
0.0	0.4239800712435693
0.0	0.6133436363120328
0.0	0.27221046030144835
1.5	0.21258131757729903
0.0	0.11078444883303962
1.5	0.4917782747226238
67.0	62.27389770581894
62.0	63.34821546598428
59.0	55.9814177676921
47.0	43.59203263638871
69.0	63.89780578512195
66.0	64.68402088214408
58.0	50.832009764983844
62.0	59.31991203576775
48.0	53.00502969648911
49.0	47.778095947481305
55.0	56.96851592546213
52.0	55.490082995323895
55.0	53.92905802297734
54.0	53.889176493474835
53.0	49.69663446534018
37.0	39.22792254011619
61.0	54.96500583341661
49.0	51.17484178540806
67.0	60.63657142171597
53.0	56.0041296690546
28.0	34.29663262014843
67.0	68.1768822259385
33.0	35.44444907811175
37.0	38.32010965520976
51.0	44.86773259003694
54.0	55.71032237806828
51.0	52.77775257651513
59.0	56.86667191071937
69.0	66.36588603508733
42.0	48.53583905393851
70.0	66.67916422604907
44.0	48.97949158895028
42.0	44.27868841666206
55.0	49.34565522021052
51.0	59.25894657481049
70.0	72.21938490428833
60.0	66.56271325725471
56.0	57.476330195469714
62.0	69.28630508403741
43.0	50.08247506733453
20.0	27.37224161685946
46.0	44.19465070831912
62.0	53.3354264415034
61.0	60.3963717111035
56.0	56.5198232640518
51.0	50.46216714572013
60.0	62.00725431245066
59.0	53.28562696525396
53.0	52.64194782647528
61.0	60.32345498723385
56.0	49.7994273267569
65.0	59.14563019010847
53.0	54.162345641915515
69.0	58.2859055018722
51.0	58.78682490203188
61.0	57.552140640614894
56.0	52.58038255566325
57.0	60.13236650634419
56.0	57.817064520626886
45.0	40.2752455155709
41.0	42.41866170394698
37.0	45.432544320324084
54.0	58.098469029591534
55.0	54.42977969956773
50.0	44.22502427465357
34.0	41.53050893097327
51.0	53.03181107277255
66.0	73.81913194838063
66.0	64.33144910125053
62.0	60.990812654936875
45.0	48.16265401197164
31.0	38.042692891705386
38.0	43.48578396901031
61.0	60.24406345809753
37.0	40.95893579432546
56.0	51.450352283858706
55.0	52.9053990116041
32.0	38.88817737907554
59.0	61.15336753868522
51.0	51.930301464211354
63.0	61.44270490899165
66.0	61.78762448758342
55.0	55.389585363280545
38.0	39.255872073572334
62.0	58.337961546519665
50.0	50.81483814742931
52.0	59.464925129981005
46.0	46.31921270054389
59.0	61.36452173273752
40.0	48.054023468880935
56.0	58.03260537386047
69.0	53.47145630362898
26.0	29.84741768900691
43.0	45.96409725731107
46.0	47.919236303477575
68.0	63.78197528253226
57.0	57.6278019643329
62.0	59.601449537649586
56.0	60.538648042117934
34.0	38.202391898339826
56.0	52.251839978288565
65.0	60.14622383757174
59.0	60.86686266583806
52.0	49.6874253697815
62.0	58.33443974544402
60.0	59.18070201666981
41.0	40.41467439778701
20.0	24.315522347310463
56.0	64.48221532586655
64.0	60.635819499413515
60.0	58.83835061939359
67.0	58.11900165708029
68.0	55.65363103440273
65.0	66.8677708585661
56.0	51.42615049813091
50.0	52.5101040237059
42.0	45.55657205047935
64.0	64.39152600277379
54.0	50.70526035355338
58.0	60.66948124583485
22.0	22.82270961589115
48.0	48.24710914600239
69.0	65.01722746174035
54.0	52.25308459653241
56.0	56.18367954134594
55.0	47.51634296294472
60.0	51.576265204853584
23.0	27.184930726369597
48.0	43.777106984795196
62.0	53.04666828519166
57.0	54.1416413144323
62.0	54.77512718334061
48.0	42.87141702244364
59.0	53.046288651480474
46.0	46.45766530787071
35.0	40.05574352987928
67.0	59.93585054538248
63.0	60.21854648422915
57.0	50.53302291218074
52.0	51.182969220149374
30.0	29.861782623953346
52.0	46.66782126367019
32.0	35.85557041068556
46.0	48.38106040271911
58.0	57.11799197365014
46.0	46.692559471041484
66.0	60.515346173685536
62.0	58.642954030124436
50.0	50.94543796628053
28.0	33.61326311439325
33.0	35.5411681544862
51.0	48.957315059105255
39.0	40.74342156674437
53.0	51.14692305539682
51.0	43.42760061327345
49.0	54.60793387338521
60.0	58.08774334218377
55.0	52.38812427668062
62.0	70.7867590992149
51.0	46.927373260243535
44.0	44.26169292754855
48.0	42.8973503528821
55.0	60.308576017476824
23.0	27.41421096128933
66.0	61.47235213140285
36.0	44.8298174352354
68.0	62.219583504911014
60.0	66.86601505827848
64.0	63.8684586456498
47.0	46.71725920077025
53.0	52.771777650879116
21.0	22.833768523888722
0.0	-0.11012623836813307
0.0	0.04843720475705582
0.0	0.1678965537140764
0.0	-0.23182550135989854
0.0	0.00032476421210514417
0.0	-0.3046806544061955
0.0	0.33025605532288393
0.0	-0.19535785054972943
0.0	-0.23466682075731726
0.0	-0.206257466937123
57.0	46.41523191017727
47.0	49.56545679255332
33.0	44.4085009319662
23.0	22.59260609212517
58.0	51.53252057071374
31.0	38.709258843614776
48.0	40.63141148960352
24.0	29.66833667847022
43.0	49.081182013898314
17.999999999999996	27.864239292678402
53.0	56.09875063580992
86.0	68.36325948608714
42.0	43.475451528731526
54.0	53.15435645212481
18.999999999999996	24.4294648513201
49.0	49.00584056800729
26.0	30.5996850870473
20.0	25.538912634227017
16.0	24.054220123541764
27.0	28.976355706110485
48.0	53.04023782369574
87.0	91.72611999661349
89.0	71.4110733447794
92.0	79.61100525490733
17.999999999999996	27.340356697743122
27.0	37.020701114633724
40.0	47.51327156040732
72.0	64.63181985173554
38.0	42.31837837364951
16.0	12.98766508325147
47.0	45.57662700196364
35.0	34.288821756978884
28.0	31.597086992956292
28.0	36.141245502066425
33.0	33.341965291548746
33.0	32.218964751489956
56.0	54.80472408809038
18.999999999999996	23.788767615038307
21.0	25.712386668242093
73.0	66.36378405749443
39.0	44.71153753650731
37.0	42.992349841364366
41.0	38.99053852458459
20.0	21.883531232574693
16.999999999999996	21.16061786021594
16.0	19.972504877115767
32.0	52.93363184916891
40.0	41.69902655606606
39.0	42.56686045116163
47.0	47.17193356475616
87.0	88.09874864217498
75.0	77.64168482343354
42.0	47.427005840007716
82.0	83.53677713069922
96.0	87.9129203963911
85.0	79.92935758140288
27.0	28.848048315731578
92.0	81.47865368668606
48.0	39.29763207618655
55.0	57.1842807139809
54.0	64.08628969453216
72.0	74.99657745248362
33.0	34.31511974452478
57.0	56.80341593268846
18.999999999999996	21.461810381132064
22.0	21.054407384821094
48.0	52.0564868092947
32.0	32.02936983657247
28.0	31.861760185237234
45.0	39.69137014419523
47.0	42.62150952873064
17.999999999999996	14.979571615557528
40.0	47.939993201164725
53.0	52.665607691560396
34.0	32.812790240406684
101.0	95.34096173553262
39.0	39.08581927252156
84.0	84.35260798676146
83.0	83.28751647572916
92.0	85.93022078886209
27.0	24.95098548413035
31.0	67.30055186320712
95.0	92.7097479209771
23.0	25.072509156621223
24.0	20.380525603372497
43.0	43.072690141493034
58.0	57.8749388665312
49.0	57.07296994637922
33.0	40.20805968243887
47.0	51.13268490903458
32.0	34.5577081862902
42.0	37.69591364716861
48.0	51.689428518467494
43.0	36.32033681211582
33.0	34.61171535692199
22.0	25.414268191655182
47.0	48.200233846906414
48.0	45.936558181720294
57.0	53.42020777246942
48.0	49.87756618854103
58.0	58.02439215346348
73.0	69.07269364442404
73.0	66.8121299889859
16.999999999999996	19.885066569209478
46.0	43.939946712319596
48.0	46.72231020707144
96.0	88.23085062803294
96.0	81.73583363486655
84.0	64.87999462795554
32.0	34.0229909836345
87.0	90.4314887185762
92.0	82.97093300315522
16.0	15.781644464913796
27.0	28.837445489449145
41.0	45.61940307155653
42.0	46.43952301612494
26.0	30.091458129404558
20.0	20.97485663886306
85.0	75.37672952958556
82.0	92.24437844611592
39.0	36.93961468500838
41.0	42.56918256716793
61.0	56.35179211312003
40.0	44.66124002895755
21.0	30.961829451201975
25.0	32.25954819787928
25.0	18.43666209243373
53.0	53.17781135599883
81.0	68.05906302726153
72.0	64.57694558022368
61.0	57.685920477876635
59.0	53.61321907950997
58.0	59.19046241982206
82.0	77.82972482950073
59.0	51.31331209465346
57.0	57.30748835024965
84.0	77.21990695340949
66.0	60.36858691577318
58.0	56.12713327917915
71.0	62.69961094672523
61.0	56.312587878565495
77.0	72.06954218082154
73.0	63.42366357517055
59.0	54.99079091756588
56.0	61.47669692829562
52.0	60.963341370455474
58.0	68.0822956065599
58.0	57.27698404057975
58.0	61.755443093789296
75.0	81.38130766668883
60.0	65.99740222637152
73.0	70.24542275530513
52.0	48.009576418388676
80.0	67.17465489902705
57.0	60.323478259705034
51.0	54.92683505532291
69.0	69.55101548960437
59.0	52.86441131453056
70.0	60.18430341198652
59.0	54.84354882321633
72.0	61.228443639994424
52.0	52.62706971099667
63.0	64.41524176681446
73.0	62.76002940938558
56.0	68.0842205036017
75.0	71.06889844418257
77.0	61.125606217822956
73.0	69.95788578488535
64.0	74.3414746908978
61.0	63.54173805713513
76.0	74.8234196732322
73.0	75.47541182924067
62.0	63.97464897746628
71.0	73.01323088048808
56.0	49.78131053308457
63.0	59.26045363080683
87.0	76.01333278969764
69.0	69.66624291383032
65.0	66.61009162517814
72.0	61.58342822808807
61.0	63.32522411425991
74.0	58.56344606504633
73.0	64.98066969114095
64.0	56.130078756219376
60.0	59.98741175920866
66.0	75.90717798408775
71.0	55.57133683040904
66.0	63.50701897747037
70.0	68.79408470939083
51.0	65.31738639177485
54.0	58.94061260953154
51.0	56.1602235492021
63.0	57.72723275568502
75.0	73.74123305674163
67.0	67.23386005889971
78.0	75.24060843703265
56.0	61.15689918671368
59.0	51.859435156239186
87.0	76.01580655301012
60.0	52.750418972096284
74.0	90.27410188065632
55.0	58.20880752033716
68.0	77.09996151964077
63.0	50.217336777704325
53.0	59.62889622989688
63.0	64.71160920186932
76.0	76.6847628087411
61.0	58.794297020361284
59.0	59.48015781324975
63.0	58.3290851953782
77.0	70.65652534168065
65.0	70.69776556154264
68.0	76.31185845993166
59.0	61.76503003128706
74.0	62.68804706158492
59.0	63.52102274427618
67.0	64.18246280685231
76.0	69.2671662498731
74.0	70.76137610666558
69.0	44.26630850511317
62.0	72.51399008375441
60.0	60.642909992916735
74.0	71.30333034427298
70.0	74.87408242324965
61.0	54.77078786117833
68.0	63.02819599822305
71.0	71.56256852096091
52.0	48.07333783927737
57.0	66.79848656262989
70.0	72.82916862003549
73.0	71.41845743154839
73.0	63.17870390136427
56.0	60.675868184780825
69.0	63.00403695679922
74.0	78.1935682629418
73.0	66.7307201560407
65.0	58.8847043723442
72.0	77.98230624174292
57.0	53.66717109002515
59.0	58.41339443047021
66.0	70.84636839732607
62.0	59.60108030335395
61.0	45.32927950175727
76.0	78.45148224651086
61.0	64.14351627077207
55.0	51.702528551607315
70.0	66.3278339393314
63.0	61.72334154806371
63.0	55.6607601509264
63.0	64.3686721629692
60.0	59.520191429511065
56.0	49.67421414570663
59.0	56.80763695751414
61.0	62.36543563208745
61.0	61.44954646754827
74.0	74.42085072422043
76.0	75.30055074326526
64.0	66.25334777312759
59.0	66.27673102639093
64.0	56.50529429196399
72.0	68.32672283029741
22.0	18.630098681491656
11.0	19.030630355625465
10.0	14.450710824441762
18.999999999999996	16.65182902382952
15.0	14.264228509124376
12.0	11.644255659971506
20.0	10.264377637221841
9.000000000000002	18.04096617004747
17.999999999999996	27.53260221918115
6.999999999999998	11.047370277561987
4.0	10.001409762370066
20.0	11.289855265003201
12.0	14.243979384132865
12.999999999999996	11.089913667806808
10.0	18.43618163220014
24.0	29.069805026806755
12.0	11.860488604878695
18.999999999999996	24.731119192680218
17.999999999999996	13.186567689669976
9.000000000000002	10.059054321415179
12.0	11.521282644555328
21.0	13.50842559297381
11.0	18.491532484210257
8.000000000000002	14.608583942225208
17.999999999999996	25.06887524518578
25.0	22.659916687359434
12.0	20.071143514474876
14.0	11.379184811729273
11.0	14.157428339026488
25.0	20.545839367585174
16.0	15.54206431093861
12.999999999999996	12.633717407272144
12.999999999999996	13.120448036976281
12.0	13.943883303336401
12.0	8.183167394538618
6.999999999999998	10.81016082311638
17.999999999999996	7.808808067208748
17.999999999999996	6.819950652173752
15.0	17.524760541431494
10.0	12.901254120727925
20.0	12.00693810349658
28.0	19.553315429565362
15.0	40.16218292576107
12.0	35.709026763542504
10.0	35.80972377623363
20.0	39.6834182603738
16.0	39.12335979982205
65.79	63.954568279217895
49.39	47.623909418271055
66.74	69.33586097131419
56.12	60.97457098808164
66.52	70.26685195724245
71.67	61.572188965227134
61.96	64.27814379056046
68.9	71.10709987496462
58.83	60.34438104917347
62.58	57.458784742262274
60.88	57.12625829426169
63.24	55.314268694718855
73.78	76.43993080729336
71.06	64.68429823957621
54.09	61.77657360423258
68.41	56.15993402024901
73.19	62.60975901104745
53.15	56.42126158874492
63.55	65.99081447451587
68.9	69.84170847958907
49.3	45.22750456936346
64.04	66.68687608150962
68.27	62.10370205980769
16.999999999999996	29.90246116788058
6.0	9.718269083243085
6.0	10.667047574502067
15.0	19.717570009389465
15.0	16.81328280676238
15.0	13.499509937074167
15.0	16.566004866125468
15.0	13.435696741044584
15.0	12.810831891957694
15.0	13.609309617998973
15.0	11.197722897678684
15.0	21.237065996771875
15.0	13.101217209961185
15.0	13.397671618577355
15.0	13.76753253069537
15.0	13.76624297706115
15.0	12.188792052585942
15.0	13.742594262992686
15.0	19.43910440648516
15.0	14.556442009271448
15.0	11.976154949717252
15.0	15.077121760483198
15.0	18.600678405561524
15.0	20.535946693080646
15.0	18.728164163893762
15.0	15.467031033307638
15.0	17.11542961893114
15.0	16.126598501670976
15.0	10.59754776945383
15.0	12.049044855715428
9.000000000000002	12.529974153179703
13.166666666666703	13.470007906155235
12.333333333333298	7.1072534211203315
4.750000000000001	5.507927410056074
14.583333333333302	8.80900736288491
11.0	7.991308374764918
12.583333333333302	13.604120225004714
10.75	13.657348075629734
16.833333333333304	16.130057842109096
5.66666666666667	5.26076595351464
11.666666666666702	9.094156837087157
4.25	4.034239003119753
10.499999999999998	10.895667095783029
7.249999999999998	8.273214870158181
6.833333333333329	7.559676907241043
12.6666666666667	11.117507777747473
13.416666666666696	14.983166253297634
17.833333333333297	18.892747096081006
6.833333333333329	5.282406320971473
14.666666666666702	16.051223827799184
7.75	6.336435880364263
14.916666666666702	15.15116820877353
7.249999999999998	6.8003560079109935
11.749999999999996	9.327573062800942
11.25	8.06253132125145
4.0	4.041246304268717
14.4166666666667	10.748339218159012
8.750000000000002	10.702873268461438
13.083333333333302	12.293463519537536
9.25	11.275221243883571
4.08333333333333	4.087086206030608
4.3333333333333295	4.600466028145524
6.916666666666669	6.087034333681388
8.333333333333329	8.573636227802448
4.0	4.816808956139642
5.66666666666667	6.299601281707596
13.5	13.87719069373156
6.25	5.118503387686773
14.583333333333302	12.159659098587543
16.25	13.486357692894085
13.833333333333297	9.518180285357895
7.58333333333333	6.81066785887633
6.749999999999999	6.7602782449426755
4.08333333333333	4.659822557814159
6.0	5.731753849485109
14.583333333333302	15.989323712936049
13.5	15.290968583909056
4.16666666666667	4.431808665701551
14.166666666666696	12.511558087256724
7.249999999999998	7.623129739780886
14.4166666666667	18.530237645933664
5.3333333333333295	5.728228456459721
12.75	12.6053353001509
9.499999999999998	11.958576138445373
10.416666666666698	10.283096690055588
8.750000000000002	9.610401879862287
16.500000000000004	16.830132009253475
8.08333333333333	5.827980679026544
13.166666666666703	12.205667811243288
11.583333333333298	11.18499192676846
10.416666666666698	9.980153314203589
6.833333333333329	7.7680151918176765
5.91666666666667	5.83212873477644
5.750000000000001	6.765388769104426
5.66666666666667	5.123155562897973
4.0	4.084958362664613
5.91666666666667	6.5941881247340675
8.666666666666668	6.44296232168707
10.583333333333298	12.19478310616639
6.25	6.5100798832449165
13.249999999999998	10.901277993475258
14.25	11.791602190962857
15.5833333333333	13.688008741622102
7.333333333333329	6.465211802441208
15.0	18.650509553688313
7.91666666666667	6.480565064897174
4.08333333333333	3.053564263483353
9.166666666666668	8.097032586415825
13.5833333333333	16.53068097426671
5.91666666666667	5.830994251389444
5.83333333333333	7.779788977907328
13.5	12.969687748732579
5.83333333333333	6.443331912653675
10.250000000000002	9.704599862796238
12.083333333333298	11.356226862257019
6.0833333333333295	4.952102576026427
8.58333333333333	8.758990972139483
6.16666666666667	6.961261303642884
14.083333333333297	11.098454359589201
13.416666666666696	9.308685858248097
4.83333333333333	6.599306413564147
12.75	12.255780784160692
13.083333333333302	11.5281218335658
16.25	11.336793230811226
14.25	11.64822771243547
13.333333333333304	15.741905902732064
0.0	0.26827287084037366
0.0	-0.2322027918717553
0.0	0.247962574275866
0.0	0.07282776052594864
0.0	0.03174641992402627
0.0	0.031154641159526486
0.0	0.009099156980475698
0.0	-0.07802689481033886
0.0	-0.09138204778889802
0.0	-0.13839800465566576
0.0	-0.02252320987528955
0.0	-0.2221544443799215
0.0	-0.13650825541697875
0.0	0.004688621029037554
0.0	-0.19434462652595563
0.0	-0.10545280554833869
0.0	-0.06832241279768347
0.0	0.38656058332684795
0.0	-0.1032619327174108
0.0	2.6969528193873455
0.0	-0.2859172265622407
0.0	-0.12375258732034222
0.0	0.3340779145752766
0.0	-0.16537884158896698
0.0	-0.21203740812977556
0.0	-0.21419118227895018
0.0	-0.09467600563994338
0.0	-0.0671920088583089
0.0	0.1128675778182302
0.0	-0.004084164272897706
0.0	-0.14461838268004712
0.0	1.0247508496179445
0.0	-0.18896777117115926
0.0	-0.04419009713125821
0.0	-0.1353216847751415
0.0	0.09940229761006214
0.0	-0.08207146672659671
0.0	-0.03159481402738762
0.0	0.15472454511860012
0.0	-0.039191659467057494
0.0	0.06123321156671646
0.0	-0.10371252425428035
39.0	47.53170652603043
52.0	55.26618145349978
27.0	31.11437259208661
27.0	31.248294064303458
27.0	28.04055214555795
29.0	33.662050801068766
29.0	36.42628299156844
55.0	51.57372696058164
53.0	57.812636558761135
53.0	56.843890570326465
37.0	34.085251155708306
33.0	29.794666085653148
27.0	27.965513945936042
26.0	18.570933996606854
35.0	32.425025237132274
28.0	19.284897671424766
30.0	31.887156965423472
40.0	39.40991688238941
18.999999999999996	21.767735995347238
50.0	48.25755624301559
25.0	19.693926192503252
25.0	24.623131137120605
18.999999999999996	36.650000813701226
40.0	37.22076317274153
18.999999999999996	12.364813799383526
25.0	33.54854940016675
30.0	26.654691913944234
35.0	33.55883515535397
25.0	27.332453048794836
18.999999999999996	22.723940573105118
25.0	27.72938003936672
25.0	23.00030245866194
18.999999999999996	19.24128629789069
18.999999999999996	21.472487383473766
18.999999999999996	23.119573908856182
35.0	26.20453114358299
35.0	30.254172734485948
25.0	21.2305032287922
18.999999999999996	18.844558160074428
25.0	26.752888092322312
18.999999999999996	17.53383164736574
35.0	30.62397254048693
35.0	39.12428942989249
18.999999999999996	19.302332857178147
30.0	31.248545858405798
25.0	23.56673802946847
25.0	25.14038437373853
18.999999999999996	20.597907750321852
35.0	32.41945615190447
18.999999999999996	24.450060680480995
25.0	29.474866600739276
30.0	32.584641320257205
25.0	31.64231054030236
25.0	22.0308486244255
97.0	79.89587928753983
89.0	118.53597190200439
89.0	80.7180815078986
0.0	0.30475402642001614
0.0	0.4396048457556292
0.0	0.20035972231656918
0.0	0.19563844120078633
0.0	0.13416874330113848
0.0	0.22777270038223918
8.000000000000002	8.360258943010384
9.000000000000002	14.72794846984021
16.0	18.193182710823063
16.999999999999996	16.771722524197802
15.0	18.101810695980213
18.999999999999996	28.394640520400372
49.0	44.406759891995804
43.0	46.690963094985385
44.0	45.823332457763414
15.0	17.69791363311887
12.0	9.27547508035658
10.0	7.520727783900261
14.0	13.63524078265589
9.000000000000002	9.393681423320693
16.999999999999996	17.974101218712565
12.999999999999996	13.039328427695237
60.0	51.473138777162106
33.82	36.39727283503565
45.629999999999995	41.80256167391954
50.38	52.99427662137337
68.55	45.452207218407125
37.39	40.91300805676677
36.0	29.857734855862695
28.0	36.35434184985125
24.0	26.433566516441267
46.0	44.78651338863013
53.0	56.13679841192187
24.0	23.506640089673972
23.0	31.99128998583252
24.0	25.60501815096429
34.0	38.23364597641029
29.0	31.8288464201807
23.0	19.87197709972686
52.0	50.2237183603589
46.0	46.812846483330105
37.0	32.79724796526707
23.0	23.87959121800408
21.0	25.48473803803661
30.0	25.458001201994946
41.0	48.06768780171305
22.0	17.81949143874669
29.0	33.80798415743746
27.0	24.641385473033452
24.0	29.669266513895035
22.0	25.314707666560892
27.0	23.782021511538822
25.0	22.7754159276163
21.0	23.583908417100538
26.0	30.97206317481291
32.0	35.421211433706944
39.0	46.3849365226039
45.0	35.555948831737815
46.0	39.0030933564068
43.0	43.46655626679864
54.0	51.647517892290026
24.0	22.799777860762852
25.0	29.285943447548338
24.0	27.453763095219543
34.0	40.31576698755342
24.0	23.32660813051228
39.0	39.866030580006566
23.0	24.53704510975575
43.0	25.923480291767877
39.0	47.33224193662048
23.0	21.29993629739203
24.0	19.80310405627581
45.0	40.45819846801608
0.0	-0.17250391587552327
0.0	-0.14634973277254282
0.0	-0.24883426424418287
0.0	0.015105448184102865
0.0	-0.2821102983967029
0.0	-0.008505862429412092
0.0	-0.26681850638878546
0.0	-0.21244004187329046
0.0	-0.26796960318964236
0.0	12.29397492000747
0.0	0.03237475143718482
0.0	-0.02554048931027464
0.0	-0.29565006045968145
0.0	-0.13700371279594303
0.0	0.15222934170332048
0.0	0.4182174848500497
0.0	0.2948333805709764
0.0	-0.11084004353693877
0.0	0.2288917393237766
0.0	0.3009954064807985
0.0	0.548824915308741
2.0000000000000004	2.413698759860953
3.0	3.45743568932785
3.0	4.0255819856047
14.166666666666696	13.478511621564213
4.0	4.060061088372857
4.08333333333333	4.377788567578654
13.083333333333302	16.211714506659174
1.3333333333333295	1.6125282596352144
1.8333333333333295	3.5113027644350927
3.0833333333333304	4.20564631558529
12.333333333333298	8.121303820117692
3.0	4.418608922036537
12.999999999999996	11.93182295729134
4.3333333333333295	4.497495871526716
1.08333333333333	1.529226735192267
3.0833333333333304	2.9248483413351503
4.916666666666669	5.385407180329091
9.000000000000002	6.392376258453842
1.08333333333333	0.8889643600819619
24.0	28.491610868862843
24.0	26.814622829621
24.0	28.93139344403837
24.0	32.74901588277003
24.0	28.16283525503064
24.0	41.172348522689816
24.0	28.749413035196337
24.0	32.089631972690654
24.0	24.21611946179457
24.0	31.858121883230766
24.0	31.431423405635844
0.0	-0.09913508671484561
0.0	0.11919662842639522
0.0	0.2793151621044443
0.0	0.1635539976038516
0.0	0.29059985253634335
0.0	-0.13977405193594739
0.0	0.3178578874936322
0.0	-0.029126075458651313
0.0	-0.10414536696001941
0.0	-0.24947518902529342
0.0	-0.2865605103762112
0.0	0.17845837238066053
0.0	0.39206864534471797
0.0	-0.2612755181974391
0.0	-0.04483883731252758
0.0	-0.2774144243964568
0.0	0.06797814994165341
0.0	-0.062102812052536094
0.0	-0.12716262287799407
0.0	-0.16418359610368782
0.0	0.22594492563830615
0.0	0.20235245687753256
0.0	0.10091769591915067
0.0	31.871726828619934
0.0	0.29861096734871073
0.0	0.18523201490770247
0.0	3.391260482228277
0.0	-0.07225404359143694
0.0	0.026982887524138688
0.0	-0.1385248110199251
0.0	0.3410274095161332
0.0	0.4600606802662066
66.0	54.14630201036446
65.0	69.14065824309915
64.0	51.16577486541181
58.0	61.488997904108516
75.0	48.297109522573905
71.0	54.94445521136914
75.0	66.79589113564595
35.0	39.217271041395165
40.0	50.11432252879356
35.0	42.61392781371578
35.0	47.18709758711253
40.0	43.32404588960214
55.0	50.01779712278375
35.0	44.65669356849628
25.0	34.947689229349336
35.0	51.43587679784538
45.0	47.2482867596693
60.0	53.31825298209738
35.0	41.72944581391236
45.0	43.65777658172502
45.0	47.36681355804875
35.0	47.42180900194168
35.0	37.01794540701768
30.0	38.30480327759194
60.0	49.47197399054423
50.0	46.74814711007158
50.0	46.70133029269236
40.0	41.03754881575555
30.0	29.544146052823855
45.0	46.449889956993104
55.0	50.78908574600879
35.0	44.56703606417008
65.0	52.26658525282293
50.0	49.228634952798515
40.0	45.29016992193783
50.0	50.87166169028301
45.0	45.879164517610576
45.0	45.16592800831451
50.0	56.29345489129019
45.0	48.17053183056885
50.0	57.295864060659326
35.0	39.7835825176426
45.0	49.68927384171577
40.0	46.04812280491352
55.0	47.45863884458436
35.0	46.24191330680948
30.0	38.515268058249546
55.0	58.129669362696774
30.0	38.06552475332032
87.0	80.88194912581295
48.0	48.61439100378473
63.0	67.35996141445774
79.0	71.89159045558347
93.0	93.42038760165062
84.0	90.1442175332409
76.0	71.97155345121621
75.0	74.08822068305363
79.0	75.60326653506303
79.0	79.60732906780072
84.0	76.49255732905334
87.0	82.865264572735
73.0	69.34732737128773
57.0	75.93052605101607
89.0	89.06128410818359
73.0	67.12854639279794
89.0	78.98777809707312
85.0	74.04538100553341
69.0	69.68175895660087
76.0	72.95606745538547
84.0	107.48137323684755
59.0	64.60268457312534
84.0	80.32036512700425
63.0	72.32139769551875
68.0	74.8612311542349
54.0	62.5248404482443
59.0	59.90873911581035
45.0	49.69860153346323
62.0	69.2174054968188
50.0	53.41828814828839
69.0	65.97009603588225
76.0	73.53173652372364
64.0	66.03325819611342
73.0	73.18484087110136
56.0	55.176096558527675
47.0	44.14699635833588
32.0	39.66001164545482
47.0	48.9376735768186
38.0	38.86256841773782
35.0	40.010863879035085
77.0	67.21392074463051
63.0	61.007760078621835
70.0	74.94674363845901
56.0	66.50455211334048
85.0	87.17279698244343
68.0	68.21400998444923
64.0	56.75708439424065
74.0	70.01771359566948
80.0	81.1936056441492
63.0	64.0455483497195
87.0	81.63299370566789
68.0	68.55824794919616
76.0	70.07687476148885
71.0	65.72310052248338
75.0	75.70268351472693
70.0	66.77756260450002
86.0	81.77197497360007
75.0	71.38420116145173
64.0	63.77590772773497
88.0	89.72603491844349
44.0	49.410747021439555
40.0	42.15197141202184
53.0	49.84841443698828
48.0	62.04177029681424
64.0	62.9600507273007
57.0	53.357187626456614
45.0	49.183793216208585
51.0	56.773564866940184
73.0	58.15707123782277
43.0	46.19081704228617
41.0	42.2259789710878
53.0	53.07990663232204
55.0	53.83397317767324
57.0	54.77302764643041
49.0	46.08108215979611
64.0	59.2349791162754
63.0	61.937349433893736
57.0	69.96439351106307
46.0	54.113551803829665
46.0	51.69353192865546
61.0	54.29091600772955
50.0	51.30901892194895
34.0	37.1992164717644
64.0	59.66736496348311
37.0	46.257041147403285
63.0	64.72583691196456
51.0	55.960296012219715
44.0	50.31469120385191
65.0	65.95660537409768
66.0	60.79134680572725
52.0	55.81548014438545
55.0	57.02205279212904
59.0	62.79945306840819
46.0	48.97503195469734
53.0	55.845483560636225
65.0	55.04454942637041
62.0	62.79085498474826
48.0	47.58163200826708
41.0	46.925144899690764
55.0	62.16972155740858
38.0	45.615208026494244
59.0	57.09192241128795
66.0	66.30278911309426
62.0	62.5697610662082
55.0	53.70785113564156
58.0	60.64059664223665
80.0	79.60043629476276
83.0	71.42094434750204
77.0	78.803995209526
76.0	74.05061765298146
64.0	65.00735247008919
85.0	69.59209666958773
74.0	66.93209793745295
68.0	68.96204223678363
90.0	89.72676538824373
92.0	79.03793522298461
76.0	58.45082972837942
56.0	52.635027890162014
65.0	58.56006213425682
56.0	47.14515731256896
79.0	67.78257101969471
69.0	64.97607229373249
69.0	68.35498375877964
45.0	45.51043809869221
74.0	66.82277152362316
33.0	36.92836884116284
68.0	71.54591691181238
64.0	59.09243910824757
29.0	30.1388633607042
41.0	41.66033596740808
45.0	50.06261024926553
27.0	32.066894196166665
34.0	39.44411510105736
47.0	50.34961701206386
37.0	39.167137744149436
69.0	59.74600746171542
51.0	49.64387696745397
44.0	42.476919524748624
44.0	44.97986340751558
36.0	41.50733386277242
36.0	40.1287087607876
22.0	21.80097172128401
58.0	57.6060325897385
73.0	64.94766245077035
77.0	76.19641220405919
79.0	63.162645367849976
91.0	91.95255714643243
90.0	85.39258637347405
81.0	83.45207078500206
76.0	67.09714132863255
85.0	83.49589696762547
69.0	66.88280658762906
67.0	69.45970522243616
71.0	71.12649142513385
92.0	84.28664743736452
54.0	46.14158979652584
65.0	70.13312008545114
58.0	59.16005010401416
83.0	82.85165574193559
83.0	85.58780153665145
70.0	70.6427576286235
79.0	72.50380503254874
92.0	84.44966901209746
71.0	69.43206264361818
