# Supplementary material for: Biologically informed deep learning for explainable epigenetic clocks
Source: Sci Rep. 2024 Jan 15;14:1306. doi: 10.1038/s41598-023-50495-5 (PMC10789766; doi:10.1038/s41598-023-50495-5)
Supplement: Supplementary file 3 — Supplementary Information 3. [file 41598_2023_50495_MOESM3_ESM.csv]

ID	Prediction
O1_failed_to_transiently_reprogram_15days_exp1	48.03418389923251
O1_negative_control_15days_exp1	60.30823130086982
O2_failed_to_transiently_reprogram_15days_exp1	63.966001692236645
O2_negative_control_15days_exp1	56.27062926434714
O3_transiently_reprogrammed_15days_exp1	35.94530604389376
O3_failed_to_transiently_reprogram_15days_exp1	45.40491520854778
O3_negative_control_15days_exp1	63.21613298780946
O1_transiently_reprogrammed_17days_exp1	20.94545128861591
O1_failed_to_transiently_reprogram_13days_exp1	47.03834391343159
O1_negative_control_13days_exp1	56.128696189756816
O2_transiently_reprogrammed_13days_exp1	74.82935453778533
O2_failed_to_transiently_reprogram_13days_exp1	63.21378953491143
O2_negative_control_13days_exp1	73.25880080156472
O3_transiently_reprogrammed_13days_exp1	34.87258053526021
O3_failed_to_transiently_reprogram_13days_exp1	45.677277055605416
O3_negative_control_13days_exp1	56.67646749574891
O1_failed_to_transiently_reprogram_17days_exp1	62.876412786069295
O1_negative_control_17days_exp1	56.76375510557078
O2_transiently_reprogrammed_17days_exp1	54.195335274921206
O2_failed_to_transiently_reprogram_17days_exp1	60.27200935495362
O2_negative_control_17days_exp1	67.13256555176808
O3_transiently_reprogrammed_17days_exp1	33.664736897430195
O3_failed_to_transiently_reprogram_17days_exp1	45.39472540910482
O3_negative_control_17days_exp1	55.272179695826786
O1_failed_to_transiently_reprogram_17days_exp2	45.13833570472604
O1_negative_control_17days_exp2	52.50805820907297
O2_failed_to_transiently_reprogram_17days_exp2	54.88284905771967
O2_negative_control_17days_exp2	65.5952675936729
O3_transiently_reprogrammed_17days_exp2	42.698854520117315
O3_failed_to_transiently_reprogram_17days_exp2	42.746752393134315
O3_negative_control_17days_exp2	53.801207059196116
O1_Fib	48.688584932156886
O1_failing_to_transiently_reprogram_intermediate_17days_exp2	44.85711437300617
O1_negative_control_intermediate_17days_exp2	49.347377070679855
O2_transient_reprogramming_intermediate_17days_exp2	16.45204873828224
O2_failing_to_transiently_reprogram_intermediate_17days_exp2	56.48963974898847
O2_negative_control_intermediate_17days_exp2	58.85663937093527
O3_transient_reprogramming_intermediate_17days_exp2	21.631103875812432
O3_failing_to_transiently_reprogram_intermediate_17days_exp2	45.75130521092524
O3_negative_control_intermediate_17days_exp2	49.82552566685763
O1_negative_control_intermediate_15days_exp2	49.86371558570651
O2_transient_reprogramming_intermediate_15days_exp2	24.061918967015572
O2_failing_to_transiently_reprogram_intermediate_15days_exp2	53.194173302034315
O2_negative_control_intermediate_15days_exp2	59.679735905267734
O3_transient_reprogramming_intermediate_15days_exp2	27.400029139878225
O3_failing_to_transiently_reprogram_intermediate_15days_exp2	43.55009627594211
O3_negative_control_intermediate_15days_exp2	47.61426945843107
O1_transient_reprogramming_intermediate_17days_exp2	22.45323974778863
O2_failing_to_transiently_reprogram_intermediate_10days_exp2	56.07680455020981
O2_negative_control_intermediate_10days_exp2	59.53068708242448
O3_transient_reprogramming_intermediate_10days_exp2	34.56024813891637
O3_failing_to_transiently_reprogram_intermediate_10days_exp2	46.265360445145234
O3_negative_control_intermediate_10days_exp2	52.76887664560114
O1_transient_reprogramming_intermediate_13days_exp2	29.093819251510094
O1_failing_to_transiently_reprogram_intermediate_13days_exp2	42.744402020202905
O1_negative_control_intermediate_13days_exp2	47.965218859366445
O2_transient_reprogramming_intermediate_13days_exp2	33.83050828336587
O2_failing_to_transiently_reprogram_intermediate_13days_exp2	54.53746604294894
O2_negative_control_intermediate_13days_exp2	58.05520466600735
O3_transient_reprogramming_intermediate_13days_exp2	28.017247325085933
O3_failing_to_transiently_reprogram_intermediate_13days_exp2	38.897458189556986
O3_negative_control_intermediate_13days_exp2	47.601862845621774
O1_transient_reprogramming_intermediate_15days_exp2	27.08807115156946
O1_failing_to_transiently_reprogram_intermediate_15days_exp2	37.91493319889308
O1_transiently_reprogrammed_10days_exp2	39.27969592437361
O1_failed_to_transiently_reprogram_10days_exp2	51.938051601869404
O1_negative_control_10days_exp2	55.273115979669875
O2_transiently_reprogrammed_10days_exp2	36.04444467184217
O2_failed_to_transiently_reprogram_10days_exp2	66.35776378643935
O2_negative_control_10days_exp2	64.67359984187875
O3_transiently_reprogrammed_10days_exp2	40.48926421277905
O3_failed_to_transiently_reprogram_10days_exp2	52.08446702464748
O3_negative_control_10days_exp2	52.440275077977645
O1_failed_to_transiently_reprogram_13days_exp2	35.680896057735296
O1_negative_control_13days_exp2	52.164422396870336
O2_transiently_reprogrammed_13days_exp2	53.775310160939114
O2_failed_to_transiently_reprogram_13days_exp2	58.764327575933386
O2_negative_control_13days_exp2	66.67192918891115
O3_transiently_reprogrammed_13days_exp2	33.24420529343031
O3_failed_to_transiently_reprogram_13days_exp2	52.07451297447664
O3_negative_control_13days_exp2	51.68831525150163
O1_failed_to_transiently_reprogram_15days_exp2	45.40021318684834
O1_negative_control_15days_exp2	49.58157817510515
O2_failed_to_transiently_reprogram_15days_exp2	61.8867482901143
O2_negative_control_15days_exp2	69.63632860338149
O3_transiently_reprogrammed_15days_exp2	70.84170664135144
O3_failed_to_transiently_reprogram_15days_exp2	58.38885455484952
O3_negative_control_15days_exp2	57.707933535353604
O2_Fib	60.1562781449964
O3_Fib	45.61212546584356
iPSC_13	0.015537749579019877
iPSC_21	0.001177669469498266
O1_transient_reprogramming_intermediate_10days_exp2	35.3541661921783
O1_failing_to_transiently_reprogram_intermediate_10days_exp2	47.100775260392865
O1_negative_control_intermediate_10days_exp2	47.063291590812895
O2_transient_reprogramming_intermediate_10days_exp2	41.07299293844045
