# Supplementary material for: Biologically informed deep learning for explainable epigenetic clocks
Source: Sci Rep. 2024 Jan 15;14:1306. doi: 10.1038/s41598-023-50495-5 (PMC10789766; doi:10.1038/s41598-023-50495-5)
Supplement: Supplementary file 4 — Supplementary Information 4. [file 41598_2023_50495_MOESM4_ESM.csv]

ID	Label	Prediction
003ac854-552e-4c19-99e6-9b97892044c7	62.682191780821896	53.97646
014f3368-c1c1-4061-990b-fab4d5a72db6	58.6493150684932	58.198246
025a71ff-361e-4b76-bad3-cceb525b0a7e	63.189041095890396	55.365585
0293bcab-3430-4754-87e6-282d2b08f658	55.9589041095891	57.343006
037e3a74-5c45-48a7-aafb-d2bedaaceed5	88.46575342465749	76.01896
039938c5-5b7f-40d0-b408-035a637c2e25	56.213698630136996	51.799603
03c62ae5-662b-493b-b7b9-1bdd1cfafb5d	57.736986301369896	53.27815
052cf5a2-54d3-4d13-93e6-dbb507e4ba57	63.15616438356171	66.47604
05d274f8-fddf-4eee-a221-6ce1bb673036	45.8520547945206	46.24326
060c09b1-8903-4095-8944-5b29ad323611	62.3643835616439	63.13405
0715966a-0308-4cbf-8f9a-47b24dcadd86	73.2849315068493	66.575096
078b1843-012e-4512-b123-549d92ec638d	62.071232876712294	56.01531
08592de8-0daa-4c58-a6b9-72bf1a7955e5	80.2657534246575	72.7483
08a69940-871f-487c-9f64-1ca4b610c030	46.682191780821896	50.285015
08a75351-f1f6-47f2-bc72-09b0f75e6ca7	78.0520547945206	76.04224
09558f9b-5935-4ade-9e64-64cb3ffc63e2	75.8246575342466	76.257675
0c3d46d4-ac24-445d-be72-936cef3767c6	57.873972602739705	60.01943
0c9bf7eb-2aba-453b-9716-5432cb588f63	64.2739726027397	59.6198
0ecc349d-32ac-4fa2-90b2-395b83245d68	56.216438356164396	59.35671
1070bb36-90a1-45e2-ae82-79cd4f513242	67.3123287671233	66.17719
116aa3a6-3cc6-418a-bb3b-a423d301891d	52.5945205479452	56.433117
1449383c-76cd-478c-86f2-62c04cadc347	38.4246575342466	43.706814
145ef92d-ac44-46e9-9bb1-2ddeb9cdf467	58.9698630136986	60.652756
15605667-0816-4780-9f7f-2aa00704375b	57.208219178082196	57.644535
1660d8a3-5f2d-45a4-820a-aa4990b75a8a	63.9808219178082	59.07901
170ad032-a2be-481c-b5a8-472cd6bd5ff0	73.52876712328771	84.43696
1888a435-1667-4eb1-b619-e3e1d00e858b	41.02191780821921	43.12929
18b2d48b-cb60-471a-831c-11f509a51f85	54.10136986301371	57.09355
19a57899-cdc9-4155-bd76-b773f5cc8322	52.9041095890411	56.132706
19d8e831-9473-4dba-a4ea-be679aad4e54	80.49315068493149	76.4799
19f2d4a2-39d4-44d3-b6c9-e84ce1534b13	55.2493150684932	50.670574
1a6906b2-39b4-49dd-9ecc-e8fd734e2013	57.3972602739726	61.438107
1c4939bf-77c2-4bcf-b1ba-f754816eb099	61.99452054794521	63.232407
1e4f14f7-a2ac-4449-bde1-03ca8d9b3e77	57.9397260273973	64.99627
1f0f062a-0558-4a6b-9d97-c536d0dc01b0	70.7068493150685	65.43978
1fdd1c72-5b59-411c-9dd0-17886d6d1909	68.52876712328771	69.51559
20048f6e-2f05-4029-af70-a664411f0fe7	79.972602739726	80.78552
216d6ea1-46df-4995-9cb0-470994b606e2	69.6356164383562	69.740005
21788364-775a-4c5e-b584-ff304aee708d	51.624657534246595	55.076385
24cdaad2-82c6-4d3d-b149-90756e8429f7	65.3452054794521	63.07434
25080b72-3b58-4b28-a683-2306532e20ff	72.5479452054795	67.228966
252f28d3-5369-4823-a3fc-1cf5d5497412	67.9369863013699	68.714874
25c2e240-ad0e-4875-8352-6d4c9a4400ed	23.427397260274	28.176386
27b38cec-40fe-4598-959c-f3a1408ba17d	50.2684931506849	49.426563
2848d96d-17d5-4948-b27e-f5a2f8035db5	62.7287671232877	72.29209
2ccc5ae5-4ca1-41ba-a743-e7d4a127c02f	53.367123287671205	53.13103
2d6a0508-f588-434c-ad16-4afc467df77d	84.0054794520548	71.97263
2eb51c8c-bac9-4e12-9781-0fca0bdb7cc7	32.1506849315069	34.334923
314dddee-7dc3-4b0f-95f6-2277c8045d07	28.942465753424695	35.1255
315af499-2b57-4866-bbd4-5fbccfb2cbc1	50.0465753424658	50.796432
3269d5d0-4e7c-4f5d-b77e-a999e5c54e04	87.1917808219178	68.23945
34468c46-cbf0-4fdb-a6f1-85244845ab4e	66.4356164383562	65.315285
361bf12c-2e10-4243-84ee-739a8e2de79f	54.317808219178104	66.25054
38066fc7-729c-4a1a-a31e-9fc68eecb2a4	74.1945205479452	51.980236
389bbb92-589c-433d-a0b0-19e2c98f5c62	47.402739726027406	54.137848
3b87d4e6-6fe6-40a7-b8d8-c856f537bcb5	90.06027397260272	80.83219
3c8a3416-c3ac-4ece-b0b0-c4d33fbb74be	57.287671232876704	56.532726
403112f7-5995-4e0e-9003-5984fc264b49	74.372602739726	65.40452
406e8a19-bf35-4216-9312-4f93c581a354	52.197260273972596	52.767975
414c8441-60f0-45d7-bc07-d43cbc6077b5	72.8876712328767	79.131035
41661a18-407f-4239-bd43-6092db0e6316	72.772602739726	62.427784
42245097-ecb6-4088-9645-366d9fe33409	79.4164383561644	73.9234
43498f0b-b4d6-492c-8bd2-aab7ad40fc96	53.4602739726028	57.632763
43e17a1e-aa56-4115-8e7a-902c5202342c	72.43287671232879	78.545685
43fa39cf-cf4f-4e14-b428-016c0c29b0ef	46.846575342465805	46.82806
443924ef-11cc-439d-b06f-8ef8d70c814d	60.8821917808219	56.479
45958122-f089-490b-a63f-3ba7b114cc4f	81.7178082191781	84.17625
4637e3fc-5c3d-4655-a10c-514cc68a00b6	55.0767123287671	54.894897
47df734f-1681-427d-88da-b8e6f012c42f	42.564383561643794	45.59344
4865192b-6b3b-430d-894f-42f274489c7d	46.2657534246575	43.38628
48830b6d-e082-4f22-9645-6239b2f72162	59.632876712328795	61.87615
4be79547-f2db-4480-906b-e0a8382577d7	45.7342465753425	53.00505
4c8459b3-4b75-4a16-bddd-c806a6d92268	60.5890410958904	60.371227
4f8e9f42-3387-46a0-bec3-bf84a626b5ed	68.854794520548	58.90372
50ce898b-290e-4fc3-b428-a9a5305be246	79.3917808219178	80.20054
51993159-c9cf-4bff-88bc-c1c57746f5ae	79.7397260273973	72.01861
5280f029-a8e3-4da8-a8ae-43784a62592c	65.7917808219178	66.32203
53592c21-04e5-4c20-84db-086e0956226f	62.775342465753404	68.63677
54be7f24-4dea-40cd-b791-0f766786cfe2	83.75616438356171	68.44696
574dda7e-e6eb-4425-a335-2707f0aa0f29	88.89315068493151	88.304955
5752d5b1-9fe8-4724-8930-a4538d62d755	74.0246575342466	69.58796
5753c0c5-d6d5-4960-9e3f-e9d78e52a7cd	64.1917808219178	53.365585
5852aba3-913f-4a07-a63a-5895d7d45682	49.227397260274	49.581623
5a6e63ee-0270-4191-9015-e0bb690da2de	60.9205479452055	57.536728
5a9e66b0-a13b-45ef-8b07-069e764305c5	75.4958904109589	74.361694
5c3260e2-2114-428f-8487-b38171bf9191	85.1945205479452	77.03934
5c4eb7b1-a896-4730-9b22-b87c3db4af14	68.3123287671233	68.65673
5dbfa754-16d8-4f32-93bb-2088d162a3f3	43.4958904109589	45.389683
5ea059e0-9b12-4674-b67f-851b6540bb0c	72.8849315068493	68.61778
5f045d24-e4d0-4c09-a7e3-294bf8c01a86	90.0575342465753	78.44418
600d6fb0-9cfb-4743-8310-d19e28c2aeb4	64.0164383561644	76.18517
629f4d61-7460-4dc7-a9d0-622adda7b670	54.791780821917804	55.35396
62f6dfbb-2f04-4553-8c8e-2d1bf61512df	61.9808219178082	64.93174
63c99bdb-02e8-4aad-8c6d-3a12be7bfed3	43.569863013698594	55.213284
6547eb86-2683-4420-9120-ae8df75bc338	81.50958904109591	74.658745
65abcfa3-959a-41d8-9015-f67f8d622c28	46.0082191780822	42.292522
67ade094-20fa-48d8-b000-e7fdd6481f7b	72.2821917808219	76.13346
67e471aa-b4cf-47aa-95bb-4858c3b79489	46.093150684931494	44.70313
68668611-d34d-4236-8ad7-c399e2774a12	79.1150684931507	78.47436
6869c3bb-a4ba-4518-b7d2-db947aeb3395	48.361643835616505	52.93453
6925f0be-1958-4a8c-937e-e6d8935fae06	70.041095890411	67.01514
6a59d292-c668-4b8c-bfaf-03f7a0b8298b	55.413698630137	51.1673
6a890ccd-72d6-472c-85f8-b918bac897ce	80.2219178082192	67.84225
6c710c15-0854-43b8-812e-d06f32a6e52c	81.1890410958904	83.78165
6c8e1bf4-b4fd-4795-93c8-68a0605a6f74	70.6931506849315	68.42272
6e89681c-5e78-4529-9844-fb93faa95e9e	71.1671232876712	72.76514
6ea63888-6648-4c6d-b49a-2d61fa3c0515	63.47397260273971	60.98557
6ef171c7-47ff-490d-b9f2-6d41ec55983f	57.9424657534247	53.296352
6f7d0e65-140d-43f3-9553-76e0a9a64dde	81.8986301369863	74.636284
713224c3-f3c7-4767-a68c-1943688af704	43.0082191780822	39.99514
7135c5e3-aac3-4913-9b6e-cc6bbc5a0869	67.50684931506851	70.9017
71c79d33-8f3e-4a9e-87e6-747d23d5f4f3	49.6219178082192	56.363678
726f7887-3c44-46b6-93a6-8b02be3759a2	42.9452054794521	46.2055
73322b08-87ff-4eb3-86cf-406697f3eecb	87.13698630136992	68.143486
744a527e-95bf-4215-8aa6-f3d50fca5186	88.7780821917808	72.86635
79963a1f-f9b4-4413-8ba4-8fa446353b03	76.5205479452055	68.27087
79f1ebe7-33e1-4ac6-98e1-d9cb12f3c8b7	57.775342465753404	63.662983
7af024ce-b784-45d3-9a87-c299b053d965	63.0164383561644	55.99994
7bd0e93d-9b21-4edd-9ce2-3da9a5f6b943	60.241095890410996	62.533695
7c68da67-1b5d-4c4c-a11e-0b95c3560c0c	59.0438356164384	69.01263
7d34c9b3-706f-449f-b839-54b1448e4d1d	48.786301369863004	47.88185
7e168bdc-a14b-49c7-80e5-f4303af09beb	36.00547945205479	43.51952
7e9bf6b5-4b13-4a9c-8cbe-81b928e5db4c	82.9808219178082	78.68061
7ec266be-d520-4ffe-91bc-b2f2b7e75fc8	63.9095890410959	65.12179
7ef1bd8d-69a3-4932-9a21-75e3c04225a7	71.8246575342466	59.82201
812e6d61-7f74-4d3b-bee5-87b75bc44227	63.5150684931507	68.64022
81a81700-d221-41d4-a52e-594e954feeba	72.572602739726	73.28796
84508e37-8cbb-4d02-826d-ee4f535bbfe9	66.24109589041099	60.14702
84dcd8a5-ecae-4647-aeb7-d0486a31e4e2	66.45753424657539	58.8224
857a895a-de84-4e3d-b520-5f7c559b4563	67.7260273972603	69.90056
85bbc19d-cec8-4732-bcb4-b453e90e783f	52.5808219178082	62.134045
861354e2-afd3-44a2-9879-92ce2e51a79b	52.2575342465753	64.333565
8661f0fa-cfed-406f-95db-344f192f0c9a	66.45205479452059	76.223526
880c892e-9b5d-4cae-a689-df73df4c5e30	58.402739726027406	61.403946
89fd61b3-767d-40a9-bc04-18583d296294	77.49863013698629	72.31934
8b1c969e-1bb5-4ac3-8a3a-f9adde0ab9e8	57.9890410958904	56.319412
8b88a52d-5899-40c9-91de-764c70c131e6	53.657534246575395	53.152985
8c48f4ec-2ca0-469a-a72b-0b1a200fa906	61.4356164383562	60.327454
8cf85256-be8a-4aa2-9011-0bb40b3380fc	59.328767123287705	47.76666
8d795242-7419-4636-95d4-ef842c5ddbe8	39.7095890410959	49.09744
8d7e6da6-c511-4568-a3f2-fdd24cc928fd	50.854794520548	54.11498
8df4288e-4619-4a58-91cc-2f8271c08ea6	67.9534246575343	76.84543
901001b1-877c-4b29-93f1-e5755e784ac4	72.52328767123291	77.53028
90e947ff-da4a-4d1b-aa81-afd92e375e56	69.8246575342466	70.60133
91be317a-6122-4887-821e-c93192788a6c	75.64931506849321	64.937996
92b181a2-a973-4d49-b402-58ab9ee793bd	73.49041095890409	64.59228
93eeec61-0fa3-43d0-98b5-6d8acd8e69f1	81.84383561643841	80.94049
93efd13d-de77-4bd3-846e-542aa0f540a6	51.712328767123296	66.18493
94a9039c-db86-493b-ae75-a569af3c4d39	73.9397260273973	69.70992
96f67558-15e3-4a90-9e36-cb72e73736d1	55.07397260273971	59.65636
97709d64-a754-416f-97ca-a48fc1312f7f	53.47397260273971	52.278687
97737dde-3622-4d0f-9001-4623ba653053	65.7123287671233	72.4168
980f1329-2d7c-4052-b263-2685369f8294	71.46301369863009	65.81924
98341fda-980a-49f6-a743-3f78734cc3d6	56.082191780821894	59.161556
984e46be-661e-43d0-be5e-c8333ae36eea	56.5342465753425	64.57757
9a8551a7-d320-435a-95cb-aab0866003b0	55.12876712328771	65.63923
9a891a9c-f6ed-4d70-aa1d-bb316695a485	47.3534246575343	53.58344
9bfde030-9ab3-43c2-bdd8-9a19f0d5b82d	47.367123287671205	49.17922
9d0a7034-8d6e-4f40-b27f-ec53f56f5805	58.3095890410959	61.893585
9d7d1199-99b1-401b-8b2c-20d4939392e1	68.4602739726027	66.00129
9f8095b3-bc79-4e9d-ad4b-249fdc552463	68.0246575342466	60.76512
a022bb34-4666-49e2-a67c-10dad11ac151	56.8657534246575	56.615124
a188e912-4320-4450-a667-8a9bdeb4eb03	67.7260273972603	59.136295
a23af5ee-5889-4223-97f8-82044b10360d	57.5424657534247	62.837162
a32acad6-7399-4f39-9d53-0315b33a21ca	67.54246575342471	73.308525
a3c3c3bf-27f6-4fa2-8f5d-6375ed63c9d9	70.3479452054795	61.19539
a3d761db-8860-4c05-970b-a852256c2d6c	67.6356164383562	62.842697
a601bf69-8cad-43e8-9679-05e844a0186c	51.402739726027406	45.751724
aa4eceb9-8cd0-4d1e-9cb3-86d72613abec	66.1315068493151	57.90733
aa70c164-e34f-4d30-aede-11c54bee4f8e	75.3671232876712	76.56468
aad8db8e-8630-4e31-8095-3c7dfc14c364	83.38356164383559	82.84557
abc464ef-e6bb-4fbf-8688-e21a82ee55e4	52.1150684931507	55.601673
abd34f13-d4cd-4464-a1ad-ae17c5393c3c	54.098630136986294	61.7518
ad737794-b97e-4424-b8e9-9c041156b0c4	76.04383561643841	65.7244
ae060c72-be00-41d1-8e7b-b35d413c9f94	68.71780821917811	70.114914
afd45c75-a4f1-4a2f-962e-566c9e491f36	75.3808219178082	78.027466
b2a46795-1cf1-42ae-a07a-c07df503341e	43.917808219178106	54.0681
b2be8c87-5a94-42b2-ac82-a62011444292	79.1178082191781	69.314186
b430e538-6100-45ef-b3bc-a856d09fa00f	40.6958904109589	44.498005
b4c652a3-e788-4eb0-bc77-c8046d4bd4bd	75.86849315068491	70.42752
b6297de8-8385-4ba7-83a1-c11f79e1fd7e	71.454794520548	72.70463
b78c4086-b8c3-4e73-988c-db19ece975c1	51.47397260273971	56.759197
b79581fe-0601-4969-ba94-f3162355cea7	67.52328767123291	71.80819
b9321b79-02e6-48b6-afe7-49c5c9957dd3	69.3150684931507	72.39758
b9a88242-125c-439c-994b-41a4fce04e36	72.36986301369859	74.3674
b9fb2ab7-979a-4bee-9970-fb84802c01cc	63.290410958904104	64.50803
ba74e78f-a9fc-4146-9423-6e35c3656a67	42.841095890411	41.393597
ba9d40d9-453a-4a1d-8cde-9df5d11dadc9	80.0191780821918	75.94567
bb2605c4-d395-4368-8265-faa313258bb4	60.54520547945211	61.284473
bb696270-59b2-4eaa-b465-324a24c59b18	58.3698630136986	70.41714
bbb55950-7d02-42b6-aa78-e25e8b7a8bf8	30.2027397260274	37.743526
bc473c73-239a-40c1-b9cd-b80f28a8e64e	60.772602739726	62.826855
bd2e352f-c951-4bd6-bf72-cb195acfec87	76.4191780821918	76.90921
bf1f8213-0ae2-47f4-b99c-6d06dd96b16b	46.597260273972594	48.669773
c0357545-fb85-4d3c-b653-54fe2d1f7d18	68.0904109589041	64.914764
c0761a02-5d54-4f2a-9336-a73f72b63a93	66.0356164383562	45.58229
c0bdbd4d-0e10-4cf4-bec0-8c844b2eb533	34.6547945205479	40.91704
c0cebe1b-4232-4596-8c56-8b2e50f28cd3	55.8684931506849	53.747845
c0f0317d-cf40-4700-a92d-6171718db408	49.46301369863011	48.486004
c3f4888a-e971-40c1-8bac-7ce6cf52ce84	50.9479452054795	56.99074
c48bfda5-8dd5-444e-a2cb-dc66fe6e2dc2	50.9589041095891	52.1106
c58ccaa1-65c8-4933-853d-46aabfe59506	51.8684931506849	56.468395
c8010f87-98e5-4fb3-8074-70246e94ed9e	76.4356164383562	74.10919
c830654a-eca9-434f-a975-bd332d773ab5	55.8958904109589	60.352467
c8964565-042a-476e-93a7-156ab221fbf7	63.1315068493151	60.325348
c92995d5-68ce-47d0-8149-0323e624c032	72.827397260274	67.8986
cab114df-83dc-447a-840a-a029e2bec37c	68.48219178082189	64.284775
cacd69b8-9a1b-43c9-8dae-d23ee7f0ed29	42.7424657534247	38.068108
caeb86ab-635f-42ce-9c98-145d3df4ea8f	38.9753424657534	49.92804
cb351e28-0343-4998-9554-3d80bff0e568	23.4876712328767	45.555897
ce33af25-6279-4e4a-8cfc-61d03c7eaf2f	74.58904109589041	68.80027
cea518c6-bd1b-4089-86a6-bb2f529baa4a	30.016438356164397	37.715984
d0022e94-80b2-4eca-8bee-86fe1f0b48f5	63.54520547945211	54.686123
d026cc80-e3a6-41e6-987f-c0ae4aee540e	59.05753424657539	59.25314
d0af9845-d1b1-486f-94aa-6974d2446594	68.7424657534247	71.97421
d0b46818-6164-4c7f-81fc-44efe262cf7c	64.5123287671233	63.546856
d17156cb-d0c3-4312-9dfb-ec811247ffdb	78.3808219178082	73.2341
d2140be3-c6c1-4f9d-99cd-bf97cc7e4f72	42.0767123287671	41.635307
d3132c44-ba06-4090-b026-91b51a09b236	66.7232876712329	74.33294
d3177506-025f-4092-be04-63afdf0c1933	61.9369863013699	56.604664
d3e4fd24-1b6c-4063-b23a-bec4b94f1d11	63.605479452054794	68.653114
d484ff20-0c4f-43a0-97d2-79052593295f	79.6383561643836	68.32568
d48bb75c-2ea0-40fc-9341-b2813bc570e0	55.917808219178106	61.869995
d4d498da-146d-444d-a7df-4216a709894c	41.427397260274	35.72964
d5f0e6da-6507-421f-943f-f2df0dbfe860	67.7068493150685	64.38308
d6540e6a-cca5-4008-9595-e599dbc9455a	49.6767123287671	79.32889
d781be9c-7b3b-4acf-b202-d4d4b847db05	49.1041095890411	55.421757
d87f88fc-5fc8-4646-b3cc-3e92cc6848e8	67.8849315068493	70.99164
d8bc87bd-373b-4c2a-a873-0504f37b5044	55.8054794520548	60.67641
d9249e05-b004-4a39-be7c-9d659b9d2810	57.5890410958904	62.18607
da37909e-4460-430e-897d-1f8e30916cfb	74.3945205479452	70.10642
db29044b-82ee-43e0-b061-078c82bb40ea	71.1369863013699	63.241558
dd0c73ec-da55-4529-96ba-f28e12d356b9	56.430136986301406	55.213497
dda837ed-06c1-4576-9cb8-bd47cf3c2fd8	64.4191780821918	64.76995
e0a5a067-a563-42d8-87ed-3274035c812b	56.5068493150685	55.559704
e0f10bd7-77c0-4e10-9c42-6e7b90bc20ee	74.827397260274	71.98278
e2d7bb63-cbed-40d8-93bc-d509bff2fff8	74.9205479452055	70.33726
e3ed1380-d6f1-420e-b6a6-d24a6e81a364	75.1150684931507	68.69086
e5e8e0b7-9735-4df6-b1e5-b7ac0ab7d6eb	76.3205479452055	71.64884
e7441209-833d-4c2c-9bcc-fae5b1c7f3ff	85.0739726027397	78.91845
e92fe281-d598-41fa-86f9-0a5862779b09	84.8109589041096	72.162834
e9e02165-1a49-4664-b24a-0b0dade1f46a	68.6821917808219	66.63885
ebecfe74-98d8-4fd0-8f98-bbc13d1c6ac3	47.0465753424658	50.338757
ec8e77ca-b08c-4384-8d45-b033a37b6a6f	60.1342465753425	63.491547
ed30ca98-dc04-40d7-ac43-e9a335679a9f	70.9452054794521	63.62566
ef9ae1dd-83aa-404d-83ef-ced707ae738b	76.972602739726	80.11039
efd82da0-f063-4d28-a927-1eb22ef50332	68.51506849315071	73.22167
f2c58a41-d9d0-4c80-a92f-dd0d651a1567	90.0575342465753	78.62826
f3d09579-94df-42b8-b7be-84a79f4dbeee	61.054794520547894	63.46999
f41f80dc-43f6-4bf8-a3f8-e19623736068	48.5616438356164	59.595165
f839fdb5-d061-4d31-9fc9-f44d3a1484aa	65.9095890410959	69.14426
f871d766-6bb8-4734-b59d-ebd9761e2e96	53.0520547945206	66.553505
f8a65a44-d3d8-4e49-b057-78c1d90ee7e6	35.99452054794521	39.796715
f95644bc-b656-43b3-b650-f2a4e7ec7f03	62.1643835616438	62.52031
fa1fc8cf-50d4-4cf6-ae9d-7276240c96bd	63.1068493150685	67.71282
faf1ec57-1724-427b-9d10-d69b5603db39	61.197260273972596	60.592022
fb25b11d-25b6-4cda-bb87-84915dbc826e	43.4465753424658	50.2899
fc9ef7c7-ce14-4a49-a583-f5ff9fa1caa7	59.7068493150685	63.130264
fd64efe8-aff1-41e7-9160-76c81e359781	78.7041095890411	76.13056
fe326cfd-d454-4426-8536-9ff645c8c5ef	53.5616438356164	53.480377
fefb497a-4fb2-4ed2-84de-ec8e7112997c	81.4739726027397	79.35481
GSM1007129	34.0	30.534594
GSM1007131	23.0	26.165472
GSM1007133	23.0	18.047308
GSM1007134	24.0	21.797186
GSM1007136	25.0	24.330656
GSM1007138	48.0	46.91389
GSM1007145	28.0	26.941767
GSM1007149	23.0	23.430372
GSM1007155	22.0	25.07135
GSM1007162	30.0	29.364832
GSM1007165	21.0	18.950127
GSM1007175	18.0	22.658743
GSM1007180	38.0	36.70886
GSM1007186	33.0	29.531324
GSM1007187	69.0	68.71437
GSM1007195	39.0	39.24822
GSM1007197	19.0	22.846825
GSM1007204	22.0	17.711107
GSM1007206	19.0	23.378809
GSM1007210	37.0	33.611248
GSM1007214	29.0	32.965397
GSM1007216	33.0	31.778284
GSM1007218	26.0	32.578903
GSM1007221	27.0	26.412271
GSM1007228	29.0	32.90755
GSM1007232	30.0	29.603098
GSM1007238	26.0	30.523949
GSM1007242	25.0	22.221235
GSM1007247	22.0	20.053942
GSM1007254	24.0	23.044554
GSM1007257	38.0	40.22868
GSM1007258	41.0	31.80027
GSM1007259	33.0	39.411705
GSM1007269	25.0	27.21491
GSM1007276	22.0	23.02353
GSM1007280	24.0	28.259857
GSM1007283	22.0	22.679552
GSM1007284	26.0	25.993402
GSM1007289	20.0	20.522324
GSM1007298	51.0	39.757248
GSM1007299	43.0	47.036575
GSM1007300	25.0	26.3058
GSM1007304	44.0	41.062557
GSM1007308	51.0	53.172153
GSM1007310	35.0	37.614487
GSM1007314	34.0	36.789677
GSM1007320	23.0	32.111477
GSM1007322	35.0	34.841015
GSM1007324	30.0	38.89632
GSM1007325	45.0	39.70557
GSM1007333	24.0	26.388268
GSM1007337	23.0	18.045174
GSM1007338	48.0	43.338745
GSM1007341	27.0	27.532867
GSM1007351	31.0	26.031317
GSM1007353	41.0	36.319164
GSM1007354	25.0	24.906488
GSM1007362	25.0	37.810307
GSM1007367	26.0	26.116224
GSM1007373	19.0	19.862238
GSM1007395	37.0	38.854195
GSM1007397	52.0	54.824047
GSM1007404	28.0	33.87313
GSM1007407	19.0	24.8295
GSM1007410	56.0	48.21042
GSM1007414	19.0	19.859545
GSM1007419	30.0	39.708275
GSM1007420	26.0	30.643814
GSM1007433	39.0	38.77431
GSM1007435	37.0	34.48157
GSM1007438	23.0	23.06797
GSM1007444	27.0	21.644495
GSM1007458	26.0	27.335907
GSM1007461	38.0	36.946163
GSM1007463	26.0	28.02646
GSM1007464	30.0	31.197454
GSM1007467	16.0	17.841398
GSM1007468	44.0	53.184925
GSM1007474	35.0	30.842287
GSM1007479	29.0	30.745844
GSM1007481	50.0	48.3465
GSM1007485	21.0	25.248785
GSM1007490	31.0	26.950562
GSM1007493	55.0	50.533077
GSM1007498	37.0	33.382877
GSM1007499	25.0	23.748682
GSM1007500	23.0	21.27063
GSM1007508	26.0	23.904114
GSM1007514	33.0	38.431896
GSM1007519	37.0	39.681194
GSM1007523	61.0	62.5209
GSM1007528	55.0	62.09079
GSM1007530	24.0	26.338127
GSM1007531	38.0	33.277275
GSM1007534	41.0	39.940987
GSM1007535	40.0	37.923977
GSM1007548	50.0	46.383442
GSM1007551	36.0	36.92911
GSM1007554	20.0	15.244785
GSM1007560	51.0	50.26714
GSM1007563	19.0	19.435265
GSM1007570	50.0	56.65558
GSM1007572	32.0	29.96884
GSM1007573	20.0	23.264383
GSM1007577	45.0	44.42535
GSM1007584	25.0	24.01226
GSM1007587	26.0	25.78919
GSM1007589	21.0	18.838491
GSM1007590	29.0	26.626411
GSM1007591	63.0	56.22109
GSM1007592	28.0	27.094643
GSM1007594	21.0	27.240288
GSM1007597	29.0	32.04793
GSM1007601	35.0	37.545925
GSM1007610	30.0	27.790503
GSM1007611	29.0	24.685942
GSM1007613	28.0	28.252375
GSM1007615	24.0	30.424444
GSM1007620	36.0	38.61952
GSM1007621	30.0	31.872618
GSM1007622	52.0	48.16014
GSM1007628	36.0	39.546833
GSM1007634	47.0	40.92973
GSM1007636	21.0	23.3444
GSM1007643	43.0	44.54893
GSM1007645	21.0	24.894606
GSM1007646	26.0	24.81655
GSM1007654	43.0	35.66733
GSM1007655	25.0	29.511003
GSM1007656	50.0	39.538086
GSM1007665	26.0	24.767717
GSM1007674	33.0	38.016933
GSM1007678	45.0	46.27597
GSM1007682	65.0	66.842384
GSM1007686	38.0	40.56467
GSM1007687	51.0	48.516605
GSM1007691	42.0	45.146564
GSM1007692	19.0	19.413301
GSM1007694	23.0	22.453985
GSM1007698	19.0	19.418932
GSM1007701	28.0	28.067026
GSM1007702	65.0	69.2734
GSM1007704	58.0	50.089233
GSM1007710	58.0	51.692783
GSM1007715	33.0	39.68298
GSM1007719	25.0	24.799522
GSM1007724	59.0	62.642548
GSM1007726	52.0	50.27418
GSM1007728	28.0	31.237234
GSM1007732	36.0	32.834377
GSM1007734	47.0	46.995052
GSM1007741	27.0	30.326487
GSM1007748	43.0	47.059906
GSM1007750	64.0	67.81034
GSM1007753	59.0	52.372223
GSM1007758	73.0	70.97218
GSM1007765	72.0	60.029037
GSM1007766	68.0	77.86399
GSM1007768	68.0	62.308735
GSM1007770	69.0	77.6829
GSM1007773	54.0	56.393658
GSM1007774	61.0	66.773796
GSM1007790	64.0	62.250122
GSM1007793	70.0	82.419304
GSM1007795	61.0	63.732693
GSM1007797	81.0	81.70903
GSM1007799	56.0	54.890385
GSM1007808	39.0	42.08337
GSM1007810	76.0	75.00248
GSM1007812	57.0	58.491074
GSM1007813	52.0	51.11484
GSM1007815	54.0	50.672955
GSM1007818	70.0	64.20565
GSM1007819	56.0	49.239048
GSM1007822	73.0	68.39176
GSM1007831	69.0	71.150635
GSM1007833	55.0	56.583694
GSM1007835	63.0	65.732155
GSM1007838	63.0	58.95767
GSM1009661	24.0	26.127806
GSM1009662	65.0	63.056446
GSM1009667	21.0	22.398285
GSM1009670	24.0	24.083944
GSM1009679	45.0	39.628174
GSM1009681	29.0	28.893927
GSM1009692	30.0	28.052061
GSM1009694	26.0	27.292807
GSM1009699	48.0	51.05495
GSM1009706	33.0	30.7133
GSM1009707	25.0	25.131744
GSM1009708	20.0	19.320002
GSM1009710	28.0	30.917046
GSM1009718	52.0	48.700394
GSM1009720	39.0	33.7135
GSM1009729	54.0	47.917545
GSM1009730	36.0	42.028294
GSM1009732	52.0	48.696228
GSM1009734	50.0	46.588978
GSM1009735	24.0	19.802599
GSM1009746	24.0	26.559927
GSM1009748	20.0	20.354942
GSM1009749	26.0	26.680159
GSM1024876	13.0	18.726824
GSM1024881	29.0	32.843105
GSM1024885	15.0	12.2581835
GSM1024887	42.0	38.276943
GSM1024900	43.0	43.82527
GSM1024901	16.0	19.745583
GSM1024902	43.0	39.578106
GSM1024903	43.0	45.416473
GSM1024906	23.0	29.404694
GSM1024913	46.0	48.493866
GSM1024918	21.0	23.686354
GSM1024920	46.0	49.791702
GSM1024923	48.0	42.87991
GSM1024925	47.0	43.888103
GSM1024928	13.0	11.694474
GSM1024934	21.0	21.740198
GSM1024935	47.0	42.498028
GSM1024943	31.0	36.757328
GSM1024946	31.0	31.054329
GSM1024953	31.0	27.180092
GSM1024959	16.0	15.240051
GSM1024960	48.0	50.00635
GSM1024961	48.0	44.21117
GSM1024963	16.0	11.162023
GSM1024971	16.0	16.200962
GSM1024976	50.0	51.279037
GSM1024977	35.0	30.459768
GSM1024984	52.0	57.347523
GSM1024988	78.0	74.84531
GSM1024993	50.0	48.34601
GSM1024995	50.0	52.43097
GSM1025000	16.0	13.019276
GSM1025001	16.0	12.999774
GSM1025008	43.0	37.87463
GSM1025011	78.0	54.15028
GSM1025012	79.0	69.008804
GSM1048142	0.0	-1.9130864
GSM1048143	1.5	1.5187229
GSM1048147	0.0	0.061802655
GSM1048153	0.0	-1.4505777
GSM1048155	0.0	-0.5994559
GSM1048159	0.0	-3.0407343
GSM1048160	1.5	4.057221
GSM1048163	0.0	-0.8267061
GSM1048169	0.0	-0.7554946
GSM1048171	0.0	-2.518255
GSM1048172	1.5	1.1912705
GSM1048176	0.0	-0.69924164
GSM1048177	1.5	-1.0357345
GSM1051525	67.0	61.044834
GSM1051528	62.0	60.55872
GSM1051536	59.0	59.52115
GSM1051538	47.0	45.77449
GSM1051541	69.0	65.29499
GSM1051542	66.0	64.46665
GSM1051543	58.0	52.437637
GSM1051544	62.0	54.707428
GSM1051548	48.0	56.657166
GSM1051554	49.0	51.43225
GSM1051559	55.0	55.533035
GSM1051560	52.0	53.09901
GSM1051562	55.0	53.6918
GSM1051564	54.0	56.905685
GSM1051566	53.0	46.911987
GSM1051567	37.0	40.69191
GSM1051574	61.0	56.39366
GSM1051575	49.0	48.21287
GSM1051586	67.0	66.41775
GSM1051587	53.0	54.12552
GSM1051590	28.0	33.041355
GSM1051593	67.0	66.19971
GSM1051597	33.0	35.308727
GSM1051599	37.0	37.67966
GSM1051602	51.0	43.235104
GSM1051607	54.0	53.153152
GSM1051608	51.0	52.05634
GSM1051610	59.0	54.665604
GSM1051612	69.0	64.5936
GSM1051620	42.0	46.988674
GSM1051625	70.0	61.6037
GSM1051632	44.0	49.630238
GSM1051637	42.0	46.00316
GSM1051639	55.0	52.20693
GSM1051645	51.0	59.581013
GSM1051651	70.0	66.30672
GSM1051652	60.0	64.48496
GSM1051657	56.0	56.625473
GSM1051662	62.0	68.73339
GSM1051664	43.0	47.993927
GSM1051665	20.0	21.860682
GSM1051668	46.0	40.802494
GSM1051671	62.0	55.86645
GSM1051672	61.0	58.929905
GSM1051674	56.0	56.914738
GSM1051675	51.0	51.070377
GSM1051676	60.0	63.3116
GSM1051681	59.0	50.81016
GSM1051684	53.0	49.93042
GSM1051685	61.0	57.49785
GSM1051691	56.0	55.755856
GSM1051697	65.0	62.969254
GSM1051701	53.0	57.609165
GSM1051703	69.0	60.042423
GSM1051707	51.0	53.859943
GSM1051709	61.0	63.28119
GSM1051711	56.0	53.683716
GSM1051715	57.0	57.606647
GSM1051722	56.0	55.24438
GSM1051726	45.0	39.187756
GSM1051729	41.0	38.44087
GSM1051730	37.0	41.008194
GSM1051732	54.0	52.810837
GSM1051747	55.0	53.222393
GSM1051751	50.0	46.527103
GSM1051754	34.0	42.157745
GSM1051758	51.0	49.24525
GSM1051759	66.0	73.60685
GSM1051764	66.0	58.96323
GSM1051765	62.0	63.41112
GSM1051769	45.0	47.466007
GSM1051770	31.0	36.535133
GSM1051777	38.0	39.115948
GSM1051783	61.0	61.078156
GSM1051784	37.0	36.23738
GSM1051793	56.0	52.126812
GSM1051794	55.0	53.59821
GSM1051811	32.0	34.40404
GSM1051812	59.0	60.59461
GSM1051814	51.0	51.52898
GSM1051815	63.0	63.138416
GSM1051816	66.0	60.858868
GSM1051828	55.0	55.223827
GSM1051833	38.0	35.630543
GSM1051835	62.0	60.64593
GSM1051836	50.0	47.36115
GSM1051839	52.0	58.16249
GSM1051841	46.0	50.26708
GSM1051842	59.0	60.016495
GSM1051847	40.0	50.02788
GSM1051848	56.0	60.058704
GSM1051856	69.0	57.76198
GSM1051858	26.0	31.607065
GSM1051863	43.0	44.225018
GSM1051864	46.0	47.581924
GSM1051867	68.0	63.337173
GSM1051871	57.0	58.05595
GSM1051888	62.0	59.001663
GSM1051892	56.0	58.733974
GSM1051897	34.0	36.470337
GSM1051904	56.0	55.236416
GSM1051911	65.0	59.845318
GSM1051913	59.0	59.418224
GSM1051915	52.0	53.754395
GSM1051918	62.0	59.175694
GSM1051921	60.0	63.186512
GSM1051925	41.0	40.202118
GSM1051928	20.0	23.160025
GSM1051934	56.0	61.92668
GSM1051939	64.0	58.511215
GSM1051952	60.0	59.05858
GSM1051955	67.0	61.52989
GSM1051959	68.0	56.655125
GSM1051963	65.0	65.49824
GSM1051966	56.0	51.369324
GSM1051973	50.0	51.462067
GSM1051976	42.0	43.269802
GSM1051982	64.0	59.07428
GSM1052001	54.0	46.963135
GSM1052002	58.0	58.043896
GSM1052010	22.0	23.119904
GSM1052014	48.0	46.84753
GSM1052016	69.0	68.86382
GSM1052018	54.0	52.610703
GSM1052020	56.0	62.240307
GSM1052025	55.0	55.40083
GSM1052030	60.0	51.947544
GSM1052033	23.0	27.210989
GSM1052035	48.0	45.21777
GSM1052045	62.0	55.625355
GSM1052047	57.0	55.231674
GSM1052048	62.0	57.70894
GSM1052050	48.0	43.435394
GSM1052052	59.0	55.05426
GSM1052055	46.0	49.5903
GSM1052062	35.0	43.25798
GSM1052065	67.0	61.78412
GSM1052068	63.0	59.842556
GSM1052071	57.0	56.215317
GSM1052074	52.0	50.41447
GSM1052075	30.0	30.25515
GSM1052086	52.0	52.24727
GSM1052089	32.0	34.78021
GSM1052093	46.0	46.51382
GSM1052104	58.0	54.05977
GSM1052118	46.0	46.257122
GSM1052120	66.0	50.972576
GSM1052132	62.0	59.500225
GSM1052133	50.0	52.24382
GSM1052137	28.0	31.655548
GSM1052138	33.0	40.19086
GSM1052139	51.0	49.8531
GSM1052141	39.0	46.257263
GSM1052143	53.0	54.358105
GSM1052147	51.0	40.16149
GSM1052156	49.0	57.4331
GSM1052159	60.0	58.99965
GSM1052160	55.0	51.618793
GSM1052164	62.0	69.040276
GSM1052165	51.0	42.467915
GSM1052175	44.0	42.782063
GSM1052176	48.0	45.866566
GSM1052182	55.0	61.692642
GSM1052187	23.0	23.894999
GSM1052189	66.0	58.763866
GSM1052191	36.0	40.542667
GSM1052193	68.0	59.619396
GSM1052195	60.0	65.68699
GSM1052197	64.0	63.04752
GSM1052199	47.0	51.23169
GSM1052202	53.0	50.964924
GSM1052204	21.0	23.949678
GSM1088602	0.0	0.0023424823
GSM1088604	0.0	0.6384316
GSM1088606	0.0	1.7502612
GSM1088608	0.0	-2.1546147
GSM1088609	0.0	-2.742781
GSM1088613	0.0	-0.9117581
GSM1088615	0.0	0.033685584
GSM1088624	0.0	1.1382407
GSM1088635	0.0	-1.9551382
GSM1088637	0.0	-0.33863536
GSM401544	57.0	50.482037
GSM401545	47.0	50.201504
GSM401550	33.0	37.395657
GSM401552	23.0	22.989304
GSM401556	58.0	52.942333
GSM401558	31.0	35.619755
GSM401559	48.0	48.665325
GSM401560	24.0	28.418533
GSM401565	43.0	47.288723
GSM401568	18.0	29.103094
GSM401578	53.0	62.993435
GSM401583	86.0	80.59196
GSM401589	42.0	43.501537
GSM401591	54.0	56.003345
GSM401595	19.0	24.215637
GSM401597	49.0	65.6968
GSM401603	26.0	34.24495
GSM401604	20.0	21.340216
GSM401606	16.0	33.109932
GSM401608	27.0	33.96118
GSM401617	48.0	51.032665
GSM401620	87.0	91.684456
GSM401621	89.0	77.58652
GSM401623	92.0	87.093605
GSM401627	18.0	26.27511
GSM401644	27.0	32.647934
GSM401646	40.0	40.481853
GSM401649	72.0	66.01154
GSM401662	38.0	39.183216
GSM401664	16.0	14.472634
GSM401670	47.0	45.850266
GSM401674	35.0	33.52743
GSM401677	28.0	29.447685
GSM401679	28.0	37.077717
GSM401682	33.0	32.84406
GSM401685	33.0	30.080246
GSM401689	56.0	55.06397
GSM401690	19.0	20.9692
GSM401706	21.0	27.356047
GSM401713	73.0	65.72156
GSM401719	39.0	40.865604
GSM401720	37.0	42.28481
GSM401721	41.0	38.45883
GSM401722	20.0	22.006807
GSM401723	17.0	19.382324
GSM401724	16.0	20.071627
GSM401729	32.0	48.655396
GSM401737	40.0	38.9649
GSM401740	39.0	39.5259
GSM401744	47.0	46.246296
GSM401745	87.0	94.02268
GSM401749	75.0	80.28368
GSM401750	42.0	48.54839
GSM401754	82.0	85.87149
GSM401755	96.0	87.67627
GSM401756	85.0	84.262054
GSM401761	27.0	23.219793
GSM401763	92.0	82.615685
GSM401767	48.0	51.703808
GSM401775	55.0	56.600384
GSM401776	54.0	58.01567
GSM401781	72.0	74.522316
GSM401789	33.0	32.586987
GSM401812	57.0	55.330585
GSM401815	19.0	17.904058
GSM401826	22.0	18.912766
GSM401829	48.0	49.63335
GSM401832	32.0	30.600424
GSM401833	28.0	30.71018
GSM401835	45.0	43.882168
GSM401836	47.0	37.69063
GSM401848	18.0	14.475998
GSM401849	40.0	46.719814
GSM401850	53.0	59.804066
GSM401852	34.0	34.759506
GSM401860	101.0	95.95614
GSM401861	39.0	42.63501
GSM401863	84.0	79.0149
GSM401865	83.0	81.14756
GSM401867	92.0	86.52299
GSM401878	27.0	25.950277
GSM401879	31.0	77.40304
GSM401881	95.0	95.07026
GSM401887	23.0	23.919508
GSM401893	24.0	23.226852
GSM401894	43.0	39.44006
GSM401895	58.0	59.854385
GSM401901	49.0	52.556118
GSM401902	33.0	34.454987
GSM401904	47.0	41.29446
GSM401905	32.0	30.621782
GSM401906	42.0	33.945118
GSM401910	48.0	49.428066
GSM401930	43.0	37.507267
GSM401934	33.0	32.78076
GSM401938	22.0	25.02062
GSM401940	47.0	48.51836
GSM401941	48.0	43.809967
GSM401942	57.0	51.456463
GSM401943	48.0	48.838074
GSM401944	58.0	58.61163
GSM401950	73.0	65.791725
GSM401966	73.0	68.34382
GSM401968	17.0	17.052776
GSM401971	46.0	44.18948
GSM401976	48.0	54.729465
GSM401981	96.0	90.002045
GSM401983	96.0	89.57284
GSM401984	84.0	68.97332
GSM401989	32.0	32.250248
GSM401991	87.0	89.083435
GSM401994	92.0	89.72836
GSM402002	16.0	13.055484
GSM402003	27.0	25.836283
GSM402005	41.0	43.619583
GSM402006	42.0	45.670498
GSM402009	26.0	28.0784
GSM402010	20.0	17.682371
GSM402011	85.0	77.83393
GSM402028	82.0	82.15747
GSM402033	39.0	35.8122
GSM402035	41.0	38.391167
GSM402045	61.0	59.13553
GSM402055	40.0	43.183666
GSM435113	21.0	32.871857
GSM435116	25.0	28.37654
GSM435119	25.0	33.33015
GSM435131	53.0	60.15361
GSM491938	81.0	65.18505
GSM491941	72.0	62.315563
GSM491942	61.0	58.485825
GSM491950	59.0	58.080036
GSM491974	58.0	63.599163
GSM491979	82.0	75.84493
GSM491984	59.0	58.18575
GSM491986	57.0	59.17122
GSM491987	84.0	83.6592
GSM491988	66.0	65.520424
GSM491997	58.0	53.732838
GSM492000	71.0	57.1268
GSM492006	61.0	69.65201
GSM492009	77.0	69.46561
GSM492017	73.0	69.31578
GSM492025	59.0	62.279858
GSM492026	56.0	61.641586
GSM492029	52.0	56.263515
GSM492044	58.0	64.89332
GSM492045	58.0	58.82812
GSM492052	58.0	63.61179
GSM492057	75.0	73.204765
GSM492058	60.0	74.65445
GSM492060	73.0	64.67303
GSM492063	52.0	47.009518
GSM492064	80.0	62.909912
GSM492075	57.0	59.484684
GSM492076	51.0	57.055607
GSM492087	69.0	68.71641
GSM492089	59.0	47.45988
GSM492096	70.0	60.68231
GSM492103	59.0	62.888226
GSM492105	72.0	66.0044
GSM492117	52.0	56.871353
GSM492118	63.0	65.31446
GSM492133	73.0	69.249565
GSM492142	56.0	62.21045
GSM492145	75.0	69.96223
GSM492147	77.0	63.125164
GSM492156	73.0	69.96377
GSM492157	64.0	72.412285
GSM492158	61.0	61.93684
GSM492162	76.0	75.80396
GSM492166	73.0	74.1754
GSM492167	62.0	65.22667
GSM492192	71.0	74.31724
GSM492196	56.0	48.087543
GSM492198	63.0	65.2608
GSM492199	87.0	80.5865
GSM492201	69.0	73.87936
GSM492203	65.0	57.47111
GSM492210	72.0	59.436142
GSM492212	61.0	63.829815
GSM492223	74.0	62.754246
GSM492226	73.0	59.776855
GSM492229	64.0	57.016235
GSM492231	60.0	62.801804
GSM492233	66.0	76.452446
GSM492235	71.0	51.073727
GSM492236	66.0	66.775955
GSM492237	70.0	68.63334
GSM492238	51.0	69.110176
GSM492244	54.0	56.43796
GSM492245	51.0	58.488556
GSM492260	63.0	59.223515
GSM492261	75.0	77.982704
GSM492262	67.0	59.276276
GSM492266	78.0	83.19042
GSM492269	56.0	60.45531
GSM492284	59.0	56.543243
GSM492287	87.0	75.877205
GSM492288	60.0	62.186596
GSM492290	74.0	84.41661
GSM492291	55.0	55.35261
GSM492296	68.0	70.89149
GSM492300	63.0	55.750607
GSM492302	53.0	60.364456
GSM492303	63.0	59.863415
GSM492311	76.0	75.08552
GSM492313	61.0	58.850353
GSM492314	59.0	59.931324
GSM492318	63.0	59.10911
GSM492324	77.0	70.50713
GSM492326	65.0	68.13612
GSM492329	68.0	74.25289
GSM492331	59.0	64.39682
GSM492336	74.0	73.137245
GSM492339	59.0	60.10738
GSM492342	67.0	62.512585
GSM492348	76.0	72.14939
GSM492352	74.0	74.83628
GSM492356	69.0	47.270187
GSM492359	62.0	66.35195
GSM492366	60.0	64.208534
GSM492370	74.0	67.775085
GSM492372	70.0	68.55601
GSM492373	61.0	60.711304
GSM492374	68.0	64.61016
GSM492376	71.0	73.10435
GSM492377	52.0	53.86237
GSM492378	57.0	61.937653
GSM492380	70.0	71.90839
GSM492382	73.0	72.547005
GSM492383	73.0	67.03223
GSM492385	56.0	63.51292
GSM492387	69.0	65.79839
GSM492388	74.0	77.41584
GSM492391	73.0	70.472206
GSM492393	65.0	63.27911
GSM492394	72.0	73.07752
GSM492395	57.0	59.65565
GSM492403	59.0	57.595215
GSM492409	66.0	68.14793
GSM492413	62.0	66.44706
GSM492418	61.0	62.31329
GSM492422	76.0	72.77683
GSM492424	61.0	67.06123
GSM492426	55.0	51.304657
GSM492427	70.0	69.17097
GSM492429	63.0	63.40103
GSM492436	63.0	57.758545
GSM492439	63.0	61.449833
GSM492450	60.0	66.999306
GSM492452	56.0	54.250935
GSM492453	59.0	50.312824
GSM492454	61.0	65.4779
GSM492456	61.0	67.84632
GSM492457	74.0	71.6755
GSM492459	76.0	73.517586
GSM492468	64.0	66.97874
GSM492469	59.0	62.781933
GSM492470	64.0	58.49116
GSM492474	72.0	71.9186
GSM501490	22.0	19.771263
GSM501493	11.0	16.134577
GSM501501	10.0	11.6300745
GSM501504	19.0	19.036356
GSM501507	15.0	20.992607
GSM501511	12.0	14.468957
GSM501514	20.0	13.714883
GSM501515	9.0	15.45378
GSM501518	18.0	26.862093
GSM501527	7.0	12.126325
GSM501528	4.0	16.146936
GSM501530	20.0	15.810227
GSM501532	12.0	15.99978
GSM501533	13.0	10.942079
GSM501535	10.0	24.213112
GSM501538	24.0	32.684807
GSM501540	12.0	9.63205
GSM501541	19.0	24.76043
GSM501550	18.0	17.490198
GSM501552	9.0	12.948407
GSM501554	12.0	14.161273
GSM501562	21.0	13.15762
GSM501565	11.0	19.766527
GSM501582	8.0	15.953114
GSM501589	18.0	22.961662
GSM501590	25.0	25.835447
GSM501593	12.0	22.678804
GSM501598	14.0	9.11966
GSM501601	11.0	16.018875
GSM501602	25.0	19.396645
GSM501603	16.0	8.810254
GSM501609	13.0	13.603371
GSM501611	13.0	15.15924
GSM501613	12.0	15.763721
GSM501615	12.0	10.911258
GSM501619	7.0	9.5346985
GSM501621	18.0	7.009491
GSM501629	18.0	5.1646705
GSM501631	15.0	18.919653
GSM501646	10.0	13.143344
GSM501649	20.0	8.842097
GSM501662	28.0	22.93921
GSM501667	15.0	34.80257
GSM501668	12.0	24.125984
GSM501669	10.0	27.279566
GSM501670	20.0	27.187204
GSM501672	16.0	24.98144
GSM507154	65.79	61.682278
GSM507155	49.39	49.421627
GSM507161	66.74	68.660645
GSM507164	56.12	59.92766
GSM507177	66.52	69.025764
GSM507180	71.67	58.39499
GSM507183	61.96	68.2129
GSM507185	68.9	73.72201
GSM507186	58.83	58.438244
GSM507187	62.58	54.168697
GSM507190	60.88	53.0566
GSM507191	63.24	62.401775
GSM507192	73.78	67.162476
GSM507199	71.06	66.92544
GSM507204	54.09	68.881645
GSM507210	68.41	62.64269
GSM507213	73.19	64.77682
GSM507214	53.15	53.43635
GSM507217	63.55	63.329426
GSM507221	68.9	67.602844
GSM507227	49.3	47.82089
GSM507233	64.04	64.90722
GSM507239	68.27	61.056458
GSM560600	17.0	30.82826
GSM560602	6.0	9.381831
GSM560606	6.0	6.4144835
GSM635595	15.0	14.891511
GSM635596	15.0	17.938297
GSM635597	15.0	13.948826
GSM635598	15.0	14.557729
GSM635607	15.0	14.06854
GSM635608	15.0	15.194023
GSM635612	15.0	11.711636
GSM635615	15.0	15.311653
GSM635617	15.0	17.787146
GSM635620	15.0	12.412189
GSM635630	15.0	15.862334
GSM635639	15.0	17.60132
GSM635643	15.0	16.08045
GSM635644	15.0	13.258118
GSM635645	15.0	15.779289
GSM635646	15.0	16.030266
GSM635647	15.0	13.854298
GSM635652	15.0	15.511723
GSM635659	15.0	17.949102
GSM635667	15.0	13.8200655
GSM635669	15.0	13.88252
GSM635670	15.0	17.28184
GSM635677	15.0	16.728775
GSM635681	15.0	17.530901
GSM635682	15.0	13.58051
GSM635687	15.0	13.935868
GSM635690	15.0	14.09412
GSM666353	9.0	9.370839
GSM666385	13.166666666666698	12.445904
GSM666391	12.333333333333302	8.345555
GSM666394	4.75	2.427447
GSM666411	14.583333333333302	4.6369143
GSM666447	11.0	7.16975
GSM666454	12.583333333333302	12.094581
GSM666458	10.75	10.044095
GSM666473	16.8333333333333	18.714409
GSM666479	5.66666666666667	3.3841932
GSM666516	11.666666666666698	8.358943
GSM666548	4.25	3.7305095
GSM666564	10.5	9.512843
GSM666608	7.25	7.2742023
GSM666649	6.83333333333333	6.8496337
GSM666653	12.666666666666698	12.183455
GSM666662	13.416666666666698	18.77414
GSM666666	17.8333333333333	18.151396
GSM666672	6.83333333333333	7.239338
GSM666703	14.666666666666698	14.231754
GSM666707	7.75	6.770952
GSM666708	14.916666666666698	15.106903
GSM666714	7.25	7.602186
GSM666721	11.75	12.194877
GSM666744	11.25	10.269194
GSM666748	4.0	4.4276137
GSM666765	14.416666666666698	11.038791
GSM666768	8.75	7.8794303
GSM666781	13.083333333333302	8.49957
GSM666786	9.25	8.502222
GSM666787	4.08333333333333	3.0641582
GSM666789	4.33333333333333	4.007747
GSM666792	6.91666666666667	5.8042183
GSM666812	8.33333333333333	10.236964
GSM666829	4.0	5.0370708
GSM666830	5.66666666666667	4.5110297
GSM666831	13.5	11.910542
GSM666838	6.25	4.770668
GSM666840	14.583333333333302	15.05283
GSM666859	16.25	18.918253
GSM666881	13.833333333333302	12.2034445
GSM666885	7.58333333333333	8.065121
GSM666903	6.75	3.8399422
GSM666915	4.08333333333333	4.715069
GSM666920	6.0	3.5794117
GSM666934	14.583333333333302	14.221771
GSM666935	13.5	18.16596
GSM666938	4.16666666666667	4.6184297
GSM666983	14.166666666666698	15.113055
GSM666984	7.25	9.445917
GSM666986	14.416666666666698	16.373829
GSM667001	5.33333333333333	5.187613
GSM667006	12.75	13.3119
GSM667012	9.5	11.062144
GSM667034	10.4166666666667	10.667893
GSM667051	8.75	8.468024
GSM667055	16.5	16.652895
GSM667065	8.08333333333333	3.8758867
GSM667069	13.166666666666698	13.89677
GSM667072	11.583333333333302	13.641324
GSM667080	10.4166666666667	11.111682
GSM667097	6.83333333333333	8.67387
GSM667104	5.91666666666667	8.035269
GSM667106	5.75	7.3590164
GSM667119	5.66666666666667	5.5005226
GSM667124	4.0	5.0023656
GSM667147	5.91666666666667	7.2850857
GSM667168	8.66666666666667	7.2622676
GSM667191	10.5833333333333	11.122708
GSM667196	6.25	6.9155107
GSM667199	13.25	10.555478
GSM667212	14.25	12.365497
GSM667216	15.583333333333302	12.355872
GSM667226	7.33333333333333	5.787617
GSM667243	15.0	14.030681
GSM667249	7.91666666666667	8.448705
GSM667262	4.08333333333333	4.409312
GSM667266	9.16666666666667	10.294578
GSM667281	13.583333333333302	12.514027
GSM667297	5.91666666666667	4.3271384
GSM667311	5.83333333333333	9.0210495
GSM667325	13.5	15.282028
GSM667327	5.83333333333333	8.312742
GSM667344	10.25	7.665289
GSM667347	12.083333333333302	12.351546
GSM667356	6.08333333333333	7.4992213
GSM667365	8.58333333333333	9.338792
GSM667390	6.16666666666667	4.7251644
GSM667393	14.083333333333302	15.391987
GSM667397	13.416666666666698	10.033511
GSM667406	4.83333333333333	5.4681077
GSM667413	12.75	13.29939
GSM667437	13.083333333333302	11.755482
GSM667460	16.25	14.294773
GSM667461	14.25	14.701947
GSM667465	13.333333333333302	12.301272
GSM675233	0.0	3.1272926
GSM675236	0.0	0.53454936
GSM675237	0.0	0.668914
GSM675238	0.0	0.38222244
GSM675247	0.0	2.176498
GSM675251	0.0	0.4488379
GSM675254	0.0	1.2261604
GSM675256	0.0	-0.07852212
GSM675263	0.0	-1.9921685
GSM675266	0.0	-1.4980389
GSM675268	0.0	-0.42687288
GSM675272	0.0	2.277723
GSM675276	0.0	0.7759862
GSM675282	0.0	2.0574665
GSM675285	0.0	1.1049337
GSM675294	0.0	0.89647454
GSM675302	0.0	-0.7583744
GSM675303	0.0	2.4505343
GSM675304	0.0	0.16917026
GSM675305	0.0	7.725247
GSM675314	0.0	0.122400604
GSM675317	0.0	0.14908983
GSM675324	0.0	3.1082363
GSM675330	0.0	-1.4158622
GSM675331	0.0	-3.3599503
GSM675332	0.0	-7.1334286
GSM675333	0.0	-0.80598277
GSM675337	0.0	-1.5306515
GSM675340	0.0	1.5197401
GSM675343	0.0	3.7899551
GSM675351	0.0	-1.6611061
GSM675354	0.0	6.3551354
GSM675355	0.0	0.47157776
GSM675358	0.0	2.0348885
GSM675363	0.0	1.075214
GSM675366	0.0	0.1857049
GSM675371	0.0	-2.6886005
GSM675373	0.0	0.17115904
GSM675375	0.0	1.3988105
GSM675377	0.0	-1.2027593
GSM675388	0.0	-0.3892446
GSM675391	0.0	-1.2594811
GSM712306	39.0	42.40149
GSM712311	52.0	63.819885
GSM712312	27.0	31.360687
GSM712313	27.0	27.778122
GSM712321	27.0	27.82649
GSM712324	29.0	32.864365
GSM712325	29.0	33.83238
GSM712329	55.0	50.46903
GSM712330	53.0	60.34856
GSM712331	53.0	57.91592
GSM712341	37.0	34.05358
GSM712351	33.0	35.624496
GSM712354	27.0	27.918886
GSM712356	26.0	23.579689
GSM712359	35.0	35.653305
GSM712364	28.0	25.085867
GSM712370	30.0	27.824095
GSM763066	40.0	39.754612
GSM763070	19.0	17.41001
GSM763071	50.0	55.732594
GSM763073	25.0	24.64759
GSM763084	25.0	26.496925
GSM763086	19.0	34.991596
GSM763093	40.0	41.773983
GSM763100	19.0	12.010867
GSM763106	25.0	32.43149
GSM763114	30.0	27.256262
GSM763115	35.0	34.63393
GSM763117	25.0	25.633446
GSM763118	19.0	23.978144
GSM763121	25.0	29.823309
GSM763122	25.0	28.631685
GSM763124	19.0	21.852692
GSM763125	19.0	23.891047
GSM763126	19.0	23.162735
GSM763128	35.0	27.74378
GSM763131	35.0	27.302177
GSM763140	25.0	23.829287
GSM763141	19.0	25.806267
GSM763145	25.0	26.278852
GSM763147	19.0	21.19095
GSM763151	35.0	30.882013
GSM763162	35.0	38.26248
GSM763165	19.0	22.41747
GSM763167	30.0	28.370512
GSM763171	25.0	21.45962
GSM763181	25.0	23.66435
GSM763183	19.0	16.110281
GSM763190	35.0	30.36365
GSM763191	19.0	24.855522
GSM763202	25.0	24.400236
GSM763205	30.0	25.552282
GSM763207	25.0	26.041351
GSM763211	25.0	24.74559
GSM765862	97.0	85.04195
GSM765874	89.0	103.242714
GSM765877	89.0	83.82658
GSM765886	0.0	-1.041386
GSM765889	0.0	-2.270163
GSM765892	0.0	-0.22805028
GSM765894	0.0	-2.1092665
GSM765896	0.0	0.1031551
GSM765898	0.0	-1.2168967
GSM796582	8.0	-1.4435987
GSM796589	9.0	10.92229
GSM796590	16.0	17.919504
GSM796594	17.0	19.670515
GSM796596	15.0	14.726115
GSM796597	19.0	24.75875
GSM796660	49.0	51.07997
GSM796663	43.0	44.07921
GSM796664	44.0	47.330902
GSM796669	15.0	18.350006
GSM796675	12.0	10.76862
GSM796677	10.0	9.213768
GSM796682	14.0	14.429299
GSM796687	9.0	8.946311
GSM796689	17.0	18.302412
GSM796693	13.0	13.619298
GSM796695	60.0	51.414154
GSM801719	33.82	44.13333
GSM801754	45.63	40.58112
GSM801816	50.38	59.381123
GSM801824	68.55	49.50311
GSM801827	37.39	51.192112
GSM840663	36.0	28.65007
GSM840665	28.0	34.38664
GSM840668	24.0	28.812408
GSM840674	46.0	45.888905
GSM840682	53.0	57.790833
GSM840692	24.0	29.138494
GSM840698	23.0	29.92598
GSM840701	24.0	29.331877
GSM840702	34.0	39.450253
GSM840703	29.0	30.073164
GSM840709	23.0	26.908697
GSM840712	52.0	47.443554
GSM840713	46.0	40.727413
GSM840719	37.0	35.426167
GSM840720	23.0	28.858953
GSM840723	21.0	21.541464
GSM840725	30.0	27.97811
GSM840732	41.0	38.83468
GSM840736	22.0	16.864035
GSM840737	29.0	32.391994
GSM840743	27.0	31.685644
GSM840744	24.0	28.790634
GSM840751	22.0	18.701612
GSM840758	27.0	24.75547
GSM840761	25.0	21.65209
GSM840765	21.0	21.532732
GSM840768	26.0	28.471876
GSM840771	32.0	33.184185
GSM840774	39.0	39.351715
GSM840780	45.0	43.05379
GSM840781	46.0	47.461853
GSM840784	43.0	48.412518
GSM840786	54.0	43.913483
GSM840790	24.0	20.012243
GSM840802	25.0	26.922155
GSM840809	24.0	26.766397
GSM840812	34.0	34.729275
GSM840815	24.0	25.16941
GSM840820	39.0	36.433117
GSM840822	23.0	28.281137
GSM840833	43.0	31.902435
GSM840847	39.0	40.296074
GSM840848	23.0	23.717371
GSM840853	24.0	24.269426
GSM840854	45.0	38.21887
GSM845927	0.0	-2.2082233
GSM845928	0.0	-0.1435387
GSM845932	0.0	-1.3903719
GSM845933	0.0	-1.249827
GSM845937	0.0	-3.006545
GSM845938	0.0	1.3177086
GSM845939	0.0	-0.5677403
GSM845941	0.0	-2.1451237
GSM845944	0.0	-2.5172439
GSM845947	0.0	14.958752
GSM845953	0.0	-1.7768503
GSM845961	0.0	1.4733281
GSM845969	0.0	-1.5623909
GSM845976	0.0	-2.991965
GSM845982	0.0	-1.8804727
GSM845985	0.0	0.5396207
GSM845986	0.0	-0.9898424
GSM845988	0.0	-1.0080957
GSM845990	0.0	1.9221349
GSM845999	0.0	1.1802596
GSM846000	0.0	0.9715927
GSM880004	2.0	2.3434203
GSM880006	3.0	2.2466035
GSM880007	3.0	1.0578774
GSM880010	14.166666666666698	13.713035
GSM880025	4.0	4.6395745
GSM880029	4.08333333333333	5.188645
GSM880039	13.083333333333302	17.97965
GSM880042	1.33333333333333	-0.5788392
GSM880066	1.8333333333333302	5.519584
GSM880086	3.0833333333333304	2.3760536
GSM880129	12.333333333333302	13.459043
GSM880132	3.0	3.0077899
GSM880142	13.0	9.565232
GSM880164	4.33333333333333	4.100767
GSM880167	1.08333333333333	-0.84017324
GSM880170	3.0833333333333304	2.7916422
GSM880177	4.91666666666667	4.0890713
GSM880180	9.0	6.0341625
GSM880185	1.08333333333333	-0.7610467
GSM882047	24.0	24.783463
GSM882048	24.0	25.061508
GSM882051	24.0	22.86611
GSM882057	24.0	26.230974
GSM882058	24.0	34.092796
GSM882061	24.0	47.123234
GSM882062	24.0	39.691742
GSM882064	24.0	24.175161
GSM882075	24.0	22.928703
GSM882076	24.0	29.6344
GSM882077	24.0	34.171524
GSM897842	0.0	-0.7702818
GSM897843	0.0	1.6681505
GSM897844	0.0	2.585608
GSM897847	0.0	1.232036
GSM897848	0.0	0.103811346
GSM897851	0.0	0.39824724
GSM897856	0.0	1.1930033
GSM897857	0.0	4.7633605
GSM897864	0.0	2.9621508
GSM897867	0.0	-2.135517
GSM897869	0.0	4.3245063
GSM897872	0.0	-0.17301877
GSM897875	0.0	-0.9112471
GSM897877	0.0	-0.46439838
GSM897881	0.0	4.0315256
GSM897885	0.0	-1.4799806
GSM897943	0.0	2.732852
GSM897944	0.0	-1.9841238
GSM897948	0.0	0.4654591
GSM897955	0.0	-1.708244
GSM902242	0.0	0.45725802
GSM902243	0.0	-2.4057357
GSM902256	0.0	1.8407245
GSM902261	0.0	42.410923
GSM902266	0.0	0.62307686
GSM902269	0.0	-2.3854825
GSM902275	0.0	4.64243
GSM902276	0.0	-1.6579939
GSM902281	0.0	-0.44750226
GSM902283	0.0	-3.589234
GSM902284	0.0	-0.601081
GSM902288	0.0	-2.5841954
GSM938066	66.0	60.494125
GSM938070	65.0	55.048477
GSM938072	64.0	59.15361
GSM938074	58.0	62.58235
GSM938077	75.0	61.271683
GSM938085	71.0	62.29848
GSM938089	75.0	68.32198
GSM951131	35.0	29.295319
GSM951132	40.0	54.189625
GSM951134	35.0	43.266933
GSM951135	35.0	49.941513
GSM951143	40.0	48.84554
GSM951144	55.0	46.29913
GSM951149	35.0	38.9624
GSM951150	25.0	30.855452
GSM951151	35.0	53.12787
GSM951152	45.0	43.632416
GSM951154	60.0	53.319035
GSM951159	35.0	42.537205
GSM951161	45.0	40.232327
GSM951164	45.0	47.502193
GSM951165	35.0	45.43088
GSM951168	35.0	34.035557
GSM951171	30.0	33.15782
GSM951173	60.0	46.295994
GSM951183	50.0	39.246178
GSM951184	50.0	47.514736
GSM951186	40.0	41.77773
GSM951190	30.0	32.40901
GSM951196	45.0	45.64282
GSM951199	55.0	55.19636
GSM951200	35.0	43.97659
GSM951203	65.0	55.53993
GSM951210	50.0	47.435406
GSM951213	40.0	44.51706
GSM951214	50.0	49.280354
GSM951215	45.0	48.185307
GSM951216	45.0	45.020725
GSM951217	50.0	51.621613
GSM951218	45.0	46.684402
GSM951227	50.0	54.314533
GSM951232	35.0	29.786417
GSM951236	45.0	46.22467
GSM951253	40.0	45.150608
GSM951255	55.0	52.379993
GSM951257	35.0	39.122166
GSM951261	30.0	33.42206
GSM951263	55.0	55.089077
GSM951270	30.0	32.528614
GSM989832	87.0	75.97526
GSM989838	48.0	45.300232
GSM989841	63.0	67.95079
GSM989847	79.0	69.815216
GSM989849	93.0	92.07654
GSM989850	84.0	82.03937
GSM989853	76.0	70.45545
GSM989856	75.0	72.396385
GSM989857	79.0	77.345345
GSM989864	79.0	81.58204
GSM989865	84.0	80.44321
GSM989867	87.0	79.42546
GSM989881	73.0	70.55613
GSM989883	57.0	73.854225
GSM989890	89.0	83.43359
GSM989897	73.0	63.97124
GSM989900	89.0	81.17695
GSM989902	85.0	75.78057
GSM989918	69.0	68.65216
GSM989922	76.0	72.05917
GSM989923	84.0	91.88418
GSM989924	59.0	64.53109
GSM989928	84.0	82.72806
GSM989931	63.0	70.75248
GSM989941	68.0	71.42577
GSM989945	54.0	60.4608
GSM989946	59.0	61.29276
GSM989948	45.0	47.492447
GSM989949	62.0	66.60096
GSM989955	50.0	50.264618
GSM989959	69.0	61.77112
GSM989960	76.0	80.69604
GSM989963	64.0	64.15042
GSM989964	73.0	70.66883
GSM989966	56.0	58.830738
GSM989975	47.0	41.47533
GSM989983	32.0	37.406933
GSM989994	47.0	48.827026
GSM989997	38.0	36.220127
GSM989998	35.0	38.659256
GSM990003	77.0	67.3134
GSM990009	63.0	63.643066
GSM990010	70.0	80.89786
GSM990011	56.0	62.4333
GSM990020	85.0	92.59359
GSM990030	68.0	72.619835
GSM990031	64.0	55.933926
GSM990034	74.0	66.46218
GSM990036	80.0	81.94117
GSM990037	63.0	64.42304
GSM990044	87.0	84.862434
GSM990045	68.0	65.859886
GSM990047	76.0	67.60776
GSM990050	71.0	64.19402
GSM990052	75.0	76.32193
GSM990056	70.0	69.35478
GSM990063	86.0	87.26328
GSM990066	75.0	77.0055
GSM990067	64.0	59.65074
GSM990069	88.0	86.669395
GSM990071	44.0	46.41765
GSM990077	40.0	42.58427
GSM990080	53.0	45.84584
GSM990081	48.0	58.70338
GSM990089	64.0	63.332577
GSM990090	57.0	49.63049
GSM990091	45.0	42.77193
GSM990095	51.0	55.778492
GSM990096	73.0	49.681133
GSM990101	43.0	46.302937
GSM990108	41.0	41.466663
GSM990109	53.0	53.40651
GSM990112	55.0	52.86894
GSM990118	57.0	54.531292
GSM990120	49.0	44.540848
GSM990121	64.0	61.759
GSM990273	63.0	55.35419
GSM990276	57.0	67.70808
GSM990278	46.0	48.965637
GSM990279	46.0	45.94128
GSM990287	61.0	53.473927
GSM990291	50.0	49.699635
GSM990292	34.0	34.94717
GSM990293	64.0	61.951355
GSM990299	37.0	43.762737
GSM990301	63.0	63.833027
GSM990305	51.0	50.137543
GSM990309	44.0	52.885086
GSM990310	65.0	68.11807
GSM990311	66.0	60.09207
GSM990314	52.0	56.38036
GSM990319	55.0	56.616074
GSM990321	59.0	61.597897
GSM990323	46.0	44.190323
GSM990326	53.0	54.32039
GSM990332	65.0	61.267822
GSM990347	62.0	58.980297
GSM990349	48.0	49.6488
GSM990351	41.0	46.380917
GSM990361	55.0	57.84686
GSM990369	38.0	40.064274
GSM990371	59.0	58.727192
GSM990378	66.0	61.311474
GSM990379	62.0	65.12912
GSM990381	55.0	55.336643
GSM990390	58.0	59.229706
GSM990397	80.0	79.17049
GSM990398	83.0	79.55213
GSM990399	77.0	77.6489
GSM990400	76.0	77.07429
GSM990401	64.0	66.77353
GSM990406	85.0	72.23535
GSM990422	74.0	55.774643
GSM990424	68.0	67.22985
GSM990427	90.0	91.16448
GSM990434	92.0	84.07749
GSM990437	76.0	56.80946
GSM990438	56.0	49.41441
GSM990442	65.0	62.753498
GSM990455	56.0	45.08131
GSM990469	79.0	67.96961
GSM990475	69.0	67.7742
GSM990477	69.0	69.74217
GSM990479	45.0	47.627598
GSM990489	74.0	71.42979
GSM990490	33.0	32.777798
GSM990491	68.0	70.13642
GSM990498	64.0	53.28
GSM990500	29.0	29.406061
GSM990502	41.0	41.14188
GSM990503	45.0	46.61789
GSM990504	27.0	27.4606
GSM990507	34.0	33.491863
GSM990520	47.0	47.526947
GSM990522	37.0	35.393322
GSM990524	69.0	59.89391
GSM990526	51.0	49.427334
GSM990529	44.0	48.163548
GSM990532	44.0	44.79782
GSM990536	36.0	38.39714
GSM990538	36.0	36.831028
GSM990541	22.0	18.921837
GSM990543	58.0	58.01996
GSM990551	73.0	66.5378
GSM990552	77.0	71.890015
GSM990554	79.0	65.5142
GSM990558	91.0	89.644936
GSM990562	90.0	85.11695
GSM990565	81.0	76.32732
GSM990568	76.0	67.34904
GSM990569	85.0	78.683464
GSM990570	69.0	69.85757
GSM990575	67.0	70.28906
GSM990582	71.0	74.72018
GSM990588	92.0	81.65062
GSM990592	54.0	45.356323
GSM990599	65.0	73.32169
GSM990600	58.0	62.880672
GSM990605	83.0	82.55902
GSM990606	83.0	86.60153
GSM990614	70.0	74.07655
GSM990619	79.0	74.19485
GSM990620	92.0	84.319176
GSM990624	71.0	68.04807
