# Supplementary material for: Biologically informed deep learning for explainable epigenetic clocks
Source: Sci Rep. 2024 Jan 15;14:1306. doi: 10.1038/s41598-023-50495-5 (PMC10789766; doi:10.1038/s41598-023-50495-5)
Supplement: Supplementary file 5 — Supplementary Information 5. [file 41598_2023_50495_MOESM5_ESM.csv]

ID	Label	Prediction
O1_failed_to_transiently_reprogram_15days_exp1	1.57142857142857	54.474895
O1_negative_control_15days_exp1	1.57142857142857	67.1441
O2_failed_to_transiently_reprogram_15days_exp1	1.57142857142857	66.45667
O2_negative_control_15days_exp1	1.57142857142857	60.230328
O3_transiently_reprogrammed_15days_exp1	0.857142857142857	47.88817
O3_failed_to_transiently_reprogram_15days_exp1	0.857142857142857	59.207386
O3_negative_control_15days_exp1	0.857142857142857	57.34599
O1_transiently_reprogrammed_17days_exp1	1.57142857142857	13.576648
O1_failed_to_transiently_reprogram_13days_exp1	1.57142857142857	53.30562
O1_negative_control_13days_exp1	1.57142857142857	59.723663
O2_transiently_reprogrammed_13days_exp1	1.57142857142857	64.22505
O2_failed_to_transiently_reprogram_13days_exp1	1.57142857142857	64.962814
O2_negative_control_13days_exp1	1.57142857142857	75.00934
O3_transiently_reprogrammed_13days_exp1	0.857142857142857	38.322235
O3_failed_to_transiently_reprogram_13days_exp1	0.857142857142857	55.026104
O3_negative_control_13days_exp1	0.857142857142857	54.24614
O1_failed_to_transiently_reprogram_17days_exp1	1.57142857142857	57.576725
O1_negative_control_17days_exp1	1.57142857142857	62.07137
O2_transiently_reprogrammed_17days_exp1	1.57142857142857	43.124325
O2_failed_to_transiently_reprogram_17days_exp1	1.57142857142857	54.714466
O2_negative_control_17days_exp1	1.57142857142857	68.46398
O3_transiently_reprogrammed_17days_exp1	0.857142857142857	45.708023
O3_failed_to_transiently_reprogram_17days_exp1	0.857142857142857	52.9891
O3_negative_control_17days_exp1	0.857142857142857	56.02229
O1_failed_to_transiently_reprogram_17days_exp2	1.57142857142857	49.223095
O1_negative_control_17days_exp2	1.57142857142857	56.04945
O2_failed_to_transiently_reprogram_17days_exp2	1.57142857142857	64.91439
O2_negative_control_17days_exp2	1.57142857142857	65.41993
O3_transiently_reprogrammed_17days_exp2	0.857142857142857	45.09612
O3_failed_to_transiently_reprogram_17days_exp2	0.857142857142857	54.008057
O3_negative_control_17days_exp2	0.857142857142857	68.84814
O1_Fib	1.57142857142857	46.590755
O1_failing_to_transiently_reprogram_intermediate_17days_exp2	1.57142857142857	45.491455
O1_negative_control_intermediate_17days_exp2	1.57142857142857	50.317844
O2_transient_reprogramming_intermediate_17days_exp2	1.57142857142857	15.158055
O2_failing_to_transiently_reprogram_intermediate_17days_exp2	1.57142857142857	54.449337
O2_negative_control_intermediate_17days_exp2	1.57142857142857	60.07999
O3_transient_reprogramming_intermediate_17days_exp2	0.857142857142857	15.136074
O3_failing_to_transiently_reprogram_intermediate_17days_exp2	0.857142857142857	48.564022
O3_negative_control_intermediate_17days_exp2	0.857142857142857	47.007107
O1_negative_control_intermediate_15days_exp2	1.57142857142857	47.745266
O2_transient_reprogramming_intermediate_15days_exp2	1.57142857142857	26.648775
O2_failing_to_transiently_reprogram_intermediate_15days_exp2	1.57142857142857	52.580994
O2_negative_control_intermediate_15days_exp2	1.57142857142857	56.167995
O3_transient_reprogramming_intermediate_15days_exp2	0.857142857142857	26.020693
O3_failing_to_transiently_reprogram_intermediate_15days_exp2	0.857142857142857	44.47089
O3_negative_control_intermediate_15days_exp2	0.857142857142857	43.973476
O1_transient_reprogramming_intermediate_17days_exp2	1.57142857142857	20.16983
O2_failing_to_transiently_reprogram_intermediate_10days_exp2	1.57142857142857	52.263744
O2_negative_control_intermediate_10days_exp2	1.57142857142857	50.331875
O3_transient_reprogramming_intermediate_10days_exp2	0.857142857142857	32.3318
O3_failing_to_transiently_reprogram_intermediate_10days_exp2	0.857142857142857	39.989964
O3_negative_control_intermediate_10days_exp2	0.857142857142857	50.792995
O1_transient_reprogramming_intermediate_13days_exp2	1.57142857142857	21.40837
O1_failing_to_transiently_reprogram_intermediate_13days_exp2	1.57142857142857	45.963184
O1_negative_control_intermediate_13days_exp2	1.57142857142857	47.089268
O2_transient_reprogramming_intermediate_13days_exp2	1.57142857142857	30.482552
O2_failing_to_transiently_reprogram_intermediate_13days_exp2	1.57142857142857	52.56666
O2_negative_control_intermediate_13days_exp2	1.57142857142857	55.219936
O3_transient_reprogramming_intermediate_13days_exp2	0.857142857142857	19.987352
O3_failing_to_transiently_reprogram_intermediate_13days_exp2	0.857142857142857	42.350056
O3_negative_control_intermediate_13days_exp2	0.857142857142857	47.454727
O1_transient_reprogramming_intermediate_15days_exp2	1.57142857142857	23.31759
O1_failing_to_transiently_reprogram_intermediate_15days_exp2	1.57142857142857	40.89167
O1_transiently_reprogrammed_10days_exp2	1.57142857142857	50.30348
O1_failed_to_transiently_reprogram_10days_exp2	1.57142857142857	49.729862
O1_negative_control_10days_exp2	1.57142857142857	55.082417
O2_transiently_reprogrammed_10days_exp2	1.57142857142857	43.28326
O2_failed_to_transiently_reprogram_10days_exp2	1.57142857142857	65.160576
O2_negative_control_10days_exp2	1.57142857142857	66.65915
O3_transiently_reprogrammed_10days_exp2	0.857142857142857	39.146576
O3_failed_to_transiently_reprogram_10days_exp2	0.857142857142857	54.321793
O3_negative_control_10days_exp2	0.857142857142857	56.719166
O1_failed_to_transiently_reprogram_13days_exp2	1.57142857142857	39.15201
O1_negative_control_13days_exp2	1.57142857142857	51.4623
O2_transiently_reprogrammed_13days_exp2	1.57142857142857	38.713314
O2_failed_to_transiently_reprogram_13days_exp2	1.57142857142857	58.710953
O2_negative_control_13days_exp2	1.57142857142857	70.37481
O3_transiently_reprogrammed_13days_exp2	0.857142857142857	50.80296
O3_failed_to_transiently_reprogram_13days_exp2	0.857142857142857	56.524815
O3_negative_control_13days_exp2	0.857142857142857	63.13026
O1_failed_to_transiently_reprogram_15days_exp2	1.57142857142857	49.55575
O1_negative_control_15days_exp2	1.57142857142857	57.400753
O2_failed_to_transiently_reprogram_15days_exp2	1.57142857142857	55.36446
O2_negative_control_15days_exp2	1.57142857142857	73.184395
O3_transiently_reprogrammed_15days_exp2	0.857142857142857	50.345383
O3_failed_to_transiently_reprogram_15days_exp2	0.857142857142857	56.056065
O3_negative_control_15days_exp2	0.857142857142857	59.184998
O2_Fib	1.57142857142857	53.43532
O3_Fib	0.857142857142857	42.76187
iPSC_13	1.57142857142857	-1.6456965
iPSC_21	1.57142857142857	-1.6062776
O1_transient_reprogramming_intermediate_10days_exp2	1.57142857142857	30.660263
O1_failing_to_transiently_reprogram_intermediate_10days_exp2	1.57142857142857	48.584164
O1_negative_control_intermediate_10days_exp2	1.57142857142857	47.279636
O2_transient_reprogramming_intermediate_10days_exp2	1.57142857142857	39.4303
