# Supplementary material for: Biologically informed deep learning for explainable epigenetic clocks
Source: Sci Rep. 2024 Jan 15;14:1306. doi: 10.1038/s41598-023-50495-5 (PMC10789766; doi:10.1038/s41598-023-50495-5)
Supplement: Supplementary file 6 — Supplementary Information 6. [file 41598_2023_50495_MOESM6_ESM.csv]

ID	Label	Prediction
GSM6424518	72.55616438	70.30482
GSM6424528	71.78	62.91707
GSM6424548	76.26575342	76.41634
GSM6424520	95.32602740000002	81.31391
GSM6424527	71.59	66.00256
GSM6424517	72.34794521	69.687065
GSM6424547	76.05479452	76.91602
GSM6424542	77.7369863	73.10657
GSM6424549	65.08493151	61.61804
GSM6424530	61.19178082	69.31321
GSM6424533	80.58082192	84.2272
GSM6424551	59.86849315	62.826904
GSM6424529	60.98082192	69.03684
GSM6424541	77.5260274	74.50522
GSM6424536	67.06027397	75.90691
GSM6424526	65.43835616	74.59221
GSM6424532	81.77534247	87.77383
GSM6424535	66.84931507	72.36826
GSM6424537	77.33424658	71.061226
GSM6424544	76.94794521	86.53076
GSM6424546	82.40547945	75.87206
GSM6424552	60.07671233	55.968704
GSM6424545	82.19726027	74.82336
GSM6424522	77.77534247	76.828514
GSM6424543	76.73972603	84.0933
GSM6424531	81.56712329	87.71311
GSM6424534	80.79178082	84.25449
GSM6424525	65.23013699	63.831768
GSM6424540	72.96164384	70.75127
GSM6424523	74.10136986	71.1792
GSM6424538	77.54246575	71.02142
GSM6424521	77.56438356	75.85973
GSM6424550	65.29589041	62.322308
GSM6424524	74.30958904	68.9374
GSM6424539	72.75342466	71.59996
GSM6424519	95.11780822	81.594666
